# Supplementary material for: Elucidation of Molecular Mechanisms of Physiological Variations between Bovine Subcutaneous and Visceral Fat Depots under Different Nutritional Regimes
Source: PLoS One. 2013 Dec 9;8(12):e83211. doi: 10.1371/journal.pone.0083211 (PMC3857301; doi:10.1371/journal.pone.0083211)
Supplement: Table S1 — Protein annotation, normalized abundance by group and treatment effects. (XLSX) [file pone.0083211.s002.xlsx]

## Sheet: Support table 1
Table S1. Protein annotation, normalized abundance by group and treatment effects
C.SAT: Control diet/ Subcutaneous adipose tissue
C.VAT: Control diet/Visceral adipose tissue
HF.SAT: High fat diet/Subcutaneous adipose tissue
HF.VAT: High fat diet/Visceral adipose tissue
				Normalized abundance by group				p-values for Two-Way ANOVA
Gene name	Uniprot ID	Entrez Gene Name	UniProtKB Description	C.SAT	C.VAT	HF.SAT	HF.VAT	Tissue	Diet	Interaction
ESYT1	A0JN43	extended synaptotagmin-like protein 1	Family with sequence similarity 62 (C2 domain containing), member A OS=Bos taurus GN=FAM62A	353232	361274	303768	362483	0.237137	0.389967	0.36698
MYL1	A0JNJ5	myosin, light chain 1, alkali; skeletal, fast	Myosin light chain 1/3, skeletal muscle isoform OS=Bos taurus GN=MYL1	26.5674	90.2669	5362.68	125.849	0.33857	0.320665	0.327006
SERBP1	A1L5B7	SERPINE1 mRNA binding protein 1	SERPINE1 mRNA binding protein 1 OS=Bos taurus GN=SERBP1	73061.3	84183.1	110693	84175.9	0.543291	0.143808	0.143659
SPAST	A2VDN5	spastin	Spastin OS=Bos taurus GN=SPAST	351946	188939	370228	202342	1.02871e-05	0.611597	0.937527
AP1AR	A2VDU6	adaptor-related protein complex 1 associated regulatory protein	Hypothetical LOC533664 OS=Bos taurus GN=MGC155012	83308.2	102010	85877.8	114003	0.0191126	0.445762	0.620656
CTHRC1	A2VDY0	collagen triple helix repeat containing 1	Collagen triple helix repeat containing 1 OS=Bos taurus GN=CTHRC1	76523.7	92130.5	104692	126424	0.0585165	0.00264404	0.748689
MAL2	A2VE13	mal, T-cell differentiation protein 2 (gene/pseudogene)	Protein MAL2 OS=Bos taurus GN=MAL2	36833.6	179688	37471.3	173440	9.67004e-14	0.788652	0.742246
SOD3	A3KLR9	superoxide dismutase 3, extracellular	Superoxide dismutase [Cu-Zn] OS=Bos taurus GN=ECSOD	75347.1	48440.5	35906	36497	0.0542125	0.000515298	0.0448875
RAD23A	A3KMV2	RAD23 homolog A (S. cerevisiae)	UV excision repair protein RAD23 homolog A OS=Bos taurus GN=RAD23A	262518	190006	288624	193076	0.000599336	0.507501	0.60025
MDH1B	A3KMX7	malate dehydrogenase 1B, NAD (soluble)	Putative malate dehydrogenase 1B OS=Bos taurus GN=MDH1B	7.7128e+06	7.52505e+06	1.14161e+07	7.56049e+06	0.086592	0.111722	0.11837
HIST1H1C	A3KN02	histone cluster 1, H1c	HIST1H1C protein OS=Bos taurus GN=HIST1H1C	244380	406227	348690	440064	0.0016199	0.0672678	0.33978
CAPZA1	A4FUA8	capping protein (actin filament) muscle Z-line, alpha 1	F-actin-capping protein subunit alpha-1 OS=Bos taurus GN=CAPZA1	39854.1	38289.3	35608.6	39370.6	0.751391	0.648547	0.444483
MTHFD1	A4FUD0	methylenetetrahydrofolate dehydrogenase (NADP+ dependent) 1, methenyltetrahydrofolate cyclohydrolase, formyltetrahydrofolate synthetase	MTHFD1 protein OS=Bos taurus GN=MTHFD1	67915.3	38802.7	86419.8	37445.7	0.00159345	0.449101	0.381478
THRSP	A4FUH4	thyroid hormone responsive	THRSP protein OS=Bos taurus GN=THRSP	22064.6	48978.1	28181.4	94447.4	0.00629224	0.113158	0.222522
GLO1	A4FUZ1	glyoxalase I	GLO1 protein OS=Bos taurus GN=GLO1	94199.8	179303	87724.8	186491	3.74785e-11	0.968023	0.444705
PRKCDBP	A4FV37	protein kinase C, delta binding protein	Protein kinase C delta-binding protein OS=Bos taurus GN=PRKCDBP	403031	311134	394587	295731	0.00189384	0.671421	0.901333
PHF5A	A4FV59	PHD finger protein 5A	PHF5A protein OS=Bos taurus GN=PHF5A	21391.9	22356.1	25878.6	19292.3	0.456442	0.849805	0.319164
PLIN1	A4IFB3	perilipin 1	PLIN protein OS=Bos taurus GN=PLIN	8.60376e+06	1.6312e+07	6.9437e+06	1.44483e+07	2.46136e-13	0.00565322	0.863728
RPS6KA1	A4IFF4	ribosomal protein S6 kinase, 90kDa, polypeptide 1	Ribosomal protein S6 kinase OS=Bos taurus GN=RPS6KA1	181547	190487	203355	154181	0.462567	0.790345	0.291171
ARF5	A4IFP7	ADP-ribosylation factor 5	ARF5 protein OS=Bos taurus GN=ARF5	39879.1	21457.5	13030.3	18270	0.567498	0.19807	0.307903
CPNE8	A5D784	copine VIII	CPNE8 protein OS=Bos taurus GN=CPNE8	11406.4	4902.4	8590.66	5245.43	0.0585051	0.624322	0.532129
EFHD2	A5D7A0	EF-hand domain family, member D2	EF-hand domain-containing protein D2 OS=Bos taurus GN=EFHD2	6716.89	5096.79	6864.2	5986.63	0.12331	0.514779	0.640322
PDIA3	A5D7E8	protein disulfide isomerase family A, member 3	PDIA3 protein OS=Bos taurus GN=PDIA3	606433	693066	591489	680705	0.00202468	0.601335	0.960496
CALR	A5D7J6	calreticulin	CALR protein OS=Bos taurus GN=CALR	45226.7	228758	123994	222863	3.82879e-06	0.150648	0.0970591
NAPA	A5D7S0	N-ethylmaleimide-sensitive factor attachment protein, alpha	NAPA protein OS=Bos taurus GN=NAPA	392281	320709	399043	361815	0.157445	0.527952	0.65011
PKM	A5D984	pyruvate kinase, muscle	Pyruvate kinase OS=Bos taurus GN=PKM2	273459	123310	207306	107395	0.000663425	0.219262	0.448176
HNRNPD	A5D9H5	heterogeneous nuclear ribonucleoprotein D (AU-rich element RNA binding protein 1, 37kDa)	Heterogeneous nuclear ribonucleoprotein D OS=Bos taurus GN=HNRPD	262150	264705	319182	254224	0.404478	0.532887	0.367609
ATL3	A5PJD6	atlastin GTPase 3	ATL3 protein OS=Bos taurus GN=ATL3	155123	32321.9	139471	28247.5	2.78071e-05	0.676706	0.806483
1700001K19Rik	A5PJD9	RIKEN cDNA 1700001K19 gene	MGC152337 protein OS=Bos taurus GN=MGC152337	152793	198524	114087	183057	0.0360784	0.307258	0.65895
PGRMC2	A5PJQ6	progesterone receptor membrane component 2	PGRMC2 protein OS=Bos taurus GN=PGRMC2	87363.6	119754	90355.6	117474	1.64256e-05	0.950901	0.649115
GLT25D1	A5PK45	glycosyltransferase 25 domain containing 1	Procollagen galactosyltransferase 1 OS=Bos taurus GN=GLT25D1	142302	166188	104607	161688	0.0589797	0.313732	0.426438
DDT	A5PK65	D-dopachrome tautomerase	D-dopachrome decarboxylase OS=Bos taurus GN=DDT	227172	146423	246568	163097	5.62102e-08	0.118813	0.904228
RRAS2	A5PKL2	related RAS viral (r-ras) oncogene homolog 2	RRAS2 protein OS=Bos taurus GN=RRAS2	42797.9	99328.4	32503.2	88807.5	1.59017e-12	0.0356319	0.981033
VGLL4	A6H7A5	vestigial like 4 (Drosophila)	Uncharacterized protein OS=Bos taurus GN=VGLL4	201311	178425	211776	188706	0.243738	0.595141	0.996225
HSD17B12	A6H7H3	hydroxysteroid (17-beta) dehydrogenase 12	LOC789567 protein OS=Bos taurus GN=LOC789567	2.00418e+06	1.91791e+06	2.89822e+06	1.98147e+06	0.0238195	0.0303071	0.0577464
GAN	A6H7J3	gigaxonin	GAN protein OS=Bos taurus GN=GAN	29186.1	58250.6	128485	98323.7	0.9879	0.0620246	0.415765
P4HB	A6H7J6	prolyl 4-hydroxylase, beta polypeptide	P4HB protein OS=Bos taurus GN=P4HB	589310	941544	609835	830327	2.55959e-05	0.432497	0.257095
APLNR	A6QL98	apelin receptor	APLNR protein OS=Bos taurus GN=APLNR	17824.2	241.974	17175	252.99	1.22442e-06	0.910255	0.907171
CHAF1A	A6QLA6	chromatin assembly factor 1, subunit A (p150)	Chromatin assembly factor 1 subunit A OS=Bos taurus GN=CHAF1A	1.58257e+06	1.09774e+06	1.54083e+06	927741	0.0890228	0.736562	0.838422
ALDOA	A6QLL8	aldolase A, fructose-bisphosphate	Fructose-bisphosphate aldolase OS=Bos taurus GN=ALDOA	4.49939e+06	4.15466e+06	4.74193e+06	4.67282e+06	0.554903	0.281337	0.693646
ENDOU	A6QLQ8	endonuclease, polyU-specific	Poly(U)-specific endoribonuclease OS=Bos taurus GN=ENDOU	11781.8	812.362	7934.25	462.951	1.74952e-06	0.181773	0.263394
RAB10	A6QLS9	RAB10, member RAS oncogene family	RAB10 protein OS=Bos taurus GN=RAB10	271960	375396	267118	372060	1.60244e-06	0.814071	0.965437
ISOC1	A6QLY4	isochorismatase domain containing 1	Isochorismatase domain-containing protein 1 OS=Bos taurus GN=ISOC1	40830.3	76182.4	31834.2	78690.5	3.26912e-08	0.55662	0.300434
LGALS3	A6QLZ0	lectin, galactoside-binding, soluble, 3	LGALS3 protein OS=Bos taurus GN=LGALS3	35931.9	26792.4	37623.3	11101.3	0.00505971	0.242394	0.149288
PDIA6	A6QNL5	protein disulfide isomerase family A, member 6	PDIA6 protein (Fragment) OS=Bos taurus GN=PDIA6	19522.3	24570.4	19153.6	21164.1	0.0936073	0.361196	0.461329
ELOVL6	A6QNQ7	ELOVL fatty acid elongase 6	MGC139109 protein OS=Bos taurus GN=MGC139109	8887.69	10532.4	9038.21	10545.7	0.352736	0.961187	0.96747
SERPIND1	A6QPP2	serpin peptidase inhibitor, clade D (heparin cofactor), member 1	SERPIND1 protein OS=Bos taurus GN=SERPIND1	186290	163512	212166	156355	0.0708516	0.658121	0.43656
PGM2	A6QQ11	phosphoglucomutase 2	PGM2 protein (Fragment) OS=Bos taurus GN=PGM2	69841.6	69112.7	157326	83686.3	0.027885	0.00355424	0.0308295
ALDH3A2	A6QQT4	aldehyde dehydrogenase 3 family, member A2	Aldehyde dehydrogenase OS=Bos taurus GN=ALDH3A2	33429.8	40635.4	32286.7	42140.2	0.0159331	0.957003	0.693451
NELL2	A6QR11	NEL-like 2 (chicken)	Protein kinase C-binding protein NELL2 OS=Bos taurus GN=NELL2	211556	194930	443381	233054	0.00459943	0.00102632	0.0137468
TKT	A7E3W4	transketolase	Transketolase OS=Bos taurus GN=TKT	9.76204e+06	1.27924e+07	1.03507e+07	1.42805e+07	9.87941e-05	0.186854	0.562556
FERMT2	A7MB21	fermitin family member 2	FERMT2 protein OS=Bos taurus GN=FERMT2	48295.7	65598.4	52965.1	60785.9	0.0394048	0.990273	0.421632
TBCD	A7MB50	tubulin folding cofactor D	TBCD protein OS=Bos taurus GN=TBCD	417668	249615	402168	278923	0.000356647	0.84874	0.537238
GNAI2	A7MBH9	guanine nucleotide binding protein (G protein), alpha inhibiting activity polypeptide 2	GNAI2 protein OS=Bos taurus GN=GNAI2	465927	587905	374120	554708	0.000265022	0.0958504	0.42589
RARS	A7YW98	arginyl-tRNA synthetase	Arginine--tRNA ligase, cytoplasmic OS=Bos taurus GN=RARS	735592	931912	766169	988283	0.00464878	0.527886	0.850966
ACSS2	A7YWF1	acyl-CoA synthetase short-chain family member 2	ACSS2 protein OS=Bos taurus GN=ACSS2	2.34043e+06	1.65229e+06	2.4231e+06	1.71255e+06	0.000168378	0.660886	0.945077
EMC7	A7YWQ2	ER membrane protein complex subunit 7	Chromosome 15 open reading frame 24 ortholog OS=Bos taurus GN=C10H15orf24	3598.27	789.539	2937.59	1023.5	0.000173588	0.698743	0.419263
RABGAP1L	A7YY30	RAB GTPase activating protein 1-like	MGC157043 protein OS=Bos taurus GN=MGC157043	597997	325735	784857	306723	0.0173954	0.576272	0.493682
YWHAG	A7Z057	tyrosine 3-monooxygenase/tryptophan 5-monooxygenase activation protein, gamma polypeptide	14-3-3 protein gamma, N-terminally processed OS=Bos taurus GN=YWHAG	1.97235e+06	2.69313e+06	1.86824e+06	2.90346e+06	7.36851e-07	0.704249	0.265898
CANX	A7Z066	calnexin	Canx protein OS=Bos taurus GN=canx	192769	309739	254584	307866	1.09938e-05	0.0706008	0.0556175
DPYSL5	A8E641	dihydropyrimidinase-like 5	DPYSL5 protein OS=Bos taurus GN=DPYSL5	277867	276036	2.50866e+06	1.91037e+06	0.749686	0.0472678	0.751159
SYPL1	A8PVV5	synaptophysin-like 1	SYPL1 protein OS=Bos taurus GN=SYPL1	41763.4	67170.9	40959	59551.1	2.31505e-09	0.110199	0.19277
CFL1	B0JYL8	cofilin 1 (non-muscle)	Cofilin 1 (Non-muscle) OS=Bos taurus GN=CFL1	1.17679e+06	1.13205e+06	1.22432e+06	1.16381e+06	0.203202	0.334723	0.846546
AHSG	B0JYN6	alpha-2-HS-glycoprotein	Alpha-2-HS-glycoprotein OS=Bos taurus GN=AHSG	1.75308e+06	1.91619e+06	1.80872e+06	1.79466e+06	0.679408	0.854847	0.623494
FIGLA	B2D2I8	folliculogenesis specific basic helix-loop-helix	Folliculogenesis specific basic helix-loop-helix OS=Bos taurus GN=FIGLA	111177	10229.5	86884.2	9253.88	1.47226e-10	0.176118	0.210802
HBB	D4QBB4	hemoglobin, beta	Hemoglobin beta OS=Bos taurus GN=HBB	1.37945e+08	9.23057e+07	9.90602e+07	9.2072e+07	0.019267	0.0754911	0.0788525
PLG	E1B726	plasminogen	Plasminogen OS=Bos taurus GN=PLG	207253	111783	199626	108057	9.80262e-06	0.746412	0.911444
LURAP1	E1B746	leucine rich adaptor protein 1	Uncharacterized protein OS=Bos taurus GN=C1orf190	909982	787370	1.59563e+06	412624	0.286422	0.797701	0.384958
HYOU1	E1B748	hypoxia up-regulated 1	Uncharacterized protein OS=Bos taurus GN=BT.39906	2602.07	4061.43	2401.58	3444.06	0.00222935	0.280589	0.579197
LOC783653	E1B773	-	Uncharacterized protein OS=Bos taurus GN=LOC783653	87530.3	46393.6	45226.8	47716.9	0.23743	0.210992	0.183794
ZNF496	E1B7Z6	zinc finger protein 496	Uncharacterized protein (Fragment) OS=Bos taurus GN=ZNF496	512324	46616	346517	39829.3	5.52855e-10	0.0486484	0.0678604
TEX21P	E1B846	testis expressed 21, pseudogene	Uncharacterized protein OS=Bos taurus GN=BT.37952	232751	116766	295998	138118	0.00183932	0.296947	0.602806
ADAM17	E1B867	ADAM metallopeptidase domain 17	Uncharacterized protein OS=Bos taurus GN=ADAM17	32386	31506.3	31810.4	32718	0.994222	0.868709	0.642864
PEAK1	E1B8H0	NKF3 kinase family member	Uncharacterized protein OS=Bos taurus GN=Bt.65579	3.99251e+06	6.61213e+06	6.84062e+06	6.81436e+06	0.0565818	0.0266882	0.0520605
MOXD1	E1B8M5	monooxygenase, DBH-like 1	Uncharacterized protein OS=Bos taurus GN=MOXD1	269363	228896	236503	214563	0.0596809	0.148914	0.564772
HNRNPAB	E1B9C8	heterogeneous nuclear ribonucleoprotein A/B	Uncharacterized protein OS=Bos taurus GN=Bt.58979	1.75981e+06	1.52363e+06	1.66145e+06	1.11421e+06	0.04904	0.193059	0.420824
TINAGL1	E1B9H1	tubulointerstitial nephritis antigen-like 1	Uncharacterized protein OS=Bos taurus GN=TINAGL1	500831	471823	461196	412823	0.282369	0.173337	0.785874
LCN6	E1B9S4	lipocalin 6	Uncharacterized protein OS=Bos taurus GN=LCN6	159375	168934	161838	179137	0.462141	0.727781	0.831432
CYCS	E1BA13	cytochrome c, somatic	Uncharacterized protein OS=Bos taurus GN=100138364	66577.7	103172	74590.1	110422	0.000318353	0.394575	0.965824
COL14A1	E1BA17	collagen, type XIV, alpha 1	Uncharacterized protein OS=Bos taurus GN=COL14A1	842797	302906	636120	228465	1.65642e-06	0.0840965	0.406642
MYO18B	E1BA80	myosin XVIIIB	Uncharacterized protein OS=Bos taurus GN=MYO18B	7.35991e+06	848592	4.60147e+06	702509	1.7325e-11	0.0054553	0.0113862
COL6A3	E1BB91	collagen, type VI, alpha 3	Uncharacterized protein OS=Bos taurus GN=COL6A3	1.97824e+07	9.02817e+06	1.35102e+07	7.8347e+06	1.76005e-06	0.010751	0.0735408
COPA	E1BBF5	coatomer protein complex, subunit alpha	Uncharacterized protein OS=Bos taurus GN=Bt.76408	895.623	743.041	797.281	893.48	0.803576	0.818209	0.277313
GLOD4	E1BBM1	glyoxalase domain containing 4	Uncharacterized protein OS=Bos taurus GN=GLOD4	101213	111854	143445	133573	0.963708	0.000676067	0.230434
AOC3	E1BC10	amine oxidase, copper containing 3 (vascular adhesion protein 1)	Amine oxidase OS=Bos taurus GN=Bt.105258	899381	566404	809173	461428	3.04944e-07	0.065959	0.885915
-	E1BC28	-	Uncharacterized protein OS=Bos taurus	31012.6	34112.8	30523.2	34847.3	0.0883312	0.953921	0.773133
LOC100295775	E1BCL5	-	Uncharacterized protein OS=Bos taurus GN=LOC100295775	71253.4	69960.2	62839.3	64430.9	0.977286	0.190337	0.783304
CEP152	E1BCR3	centrosomal protein 152kDa	Uncharacterized protein OS=Bos taurus GN=CEP152	261613	215764	186287	145535	0.112034	0.0101333	0.923747
TRIM56	E1BD59	tripartite motif containing 56	E3 ubiquitin-protein ligase TRIM56 OS=Bos taurus GN=TRIM56	62476.6	33408.1	55394.9	35987.9	0.00549929	0.781992	0.553572
BRP44	E1BD64	brain protein 44	Uncharacterized protein OS=Bos taurus GN=BRP44	15115.9	18904.4	12574.8	17518.3	0.0106308	0.228471	0.71997
EPB41L2	E1BDB0	erythrocyte membrane protein band 4.1-like 2	Uncharacterized protein OS=Bos taurus GN=EPB41L2	21366.9	25841.4	21101.9	47555.9	0.0179931	0.0923072	0.084923
LAMB2	E1BDK6	laminin, beta 2 (laminin S)	Uncharacterized protein OS=Bos taurus GN=Bt.106077	969307	753745	951778	767353	0.00149548	0.97272	0.786077
RETSAT	E1BDK9	retinol saturase (all-trans-retinol 13,14-reductase)	Uncharacterized protein OS=Bos taurus GN=RETSAT	93611.6	33008.9	115166	40973	1.39496e-05	0.259868	0.600653
DYNC1H1	E1BDX8	dynein, cytoplasmic 1, heavy chain 1	Uncharacterized protein OS=Bos taurus GN=DYNC1H1	6.2682e+06	5.55222e+06	9.40799e+06	6.11569e+06	0.0531686	0.0726586	0.205004
HMCN1	E1BE11	hemicentin 1	Uncharacterized protein OS=Bos taurus GN=HMCN1	598455	495174	566697	399832	0.0121334	0.217401	0.532976
TPD52	E1BE76	tumor protein D52	Uncharacterized protein OS=Bos taurus GN=TPD52	152398	106805	158783	103473	0.0972319	0.958962	0.869939
OR8B12	E1BE81	olfactory receptor, family 8, subfamily B, member 12	Uncharacterized protein OS=Bos taurus GN=LOC513334	93877.2	59492.3	68610.9	67991.1	0.0337075	0.293887	0.0399857
HSPB1	E1BEL7	heat shock 27kDa protein 1	Heat shock protein beta-1 OS=Bos taurus GN=HSPB1	5.94474e+06	1.32514e+07	6.47204e+06	1.60935e+07	2.35424e-10	0.0663347	0.199958
EEF2K	E1BEM1	eukaryotic elongation factor-2 kinase	Uncharacterized protein OS=Bos taurus GN=EEF2K	1.20089e+06	840212	1.77621e+06	705798	0.177841	0.673475	0.498671
SLC39A2	E1BEU4	solute carrier family 39 (zinc transporter), member 2	Uncharacterized protein OS=Bos taurus GN=SLC39A2	172525	164226	181964	160702	0.470318	0.884623	0.75065
HNRNPH1	E1BF20	heterogeneous nuclear ribonucleoprotein H1 (H)	Uncharacterized protein OS=Bos taurus GN=BT.49851	70934.4	45785.3	58575.6	46549.7	0.00484928	0.348184	0.289386
PLEC	E1BF59	plectin	Uncharacterized protein OS=Bos taurus GN=PLEC	456265	431315	616503	448139	0.518177	0.55372	0.631099
USP50	E1BF60	ubiquitin specific peptidase 50	Ubiquitin carboxyl-terminal hydrolase OS=Bos taurus GN=BT.42555	168116	187259	208437	239931	0.208418	0.0252141	0.755794
SPTAN1	E1BFB0	spectrin, alpha, non-erythrocytic 1	Uncharacterized protein OS=Bos taurus GN=Bt.64208	1.70171e+06	2.16293e+06	1.62667e+06	2.03468e+06	0.000344631	0.34885	0.804877
FAM114A1	E1BFB9	family with sequence similarity 114, member A1	Protein FAM114A2 OS=Bos taurus GN=FAM114A1	174557	8379.73	118591	5232.39	1.46542e-10	0.0473245	0.0743399
ALDH7A1	E1BFG0	aldehyde dehydrogenase 7 family, member A1	Uncharacterized protein OS=Bos taurus GN=BT.22086	13612.3	17552.8	10368.3	18448	0.0176648	0.626081	0.392652
ITGA6	E1BFQ6	integrin, alpha 6	Uncharacterized protein OS=Bos taurus GN=BT.102259	628291	533535	306571	176291	0.335204	0.00622312	0.878095
TMTC3	E1BG63	transmembrane and tetratricopeptide repeat containing 3	Uncharacterized protein (Fragment) OS=Bos taurus GN=TMTC3	4725.78	7493.84	4852.01	5787.51	0.0034162	0.183212	0.124708
CCDC24	E1BGG3	coiled-coil domain containing 24	Uncharacterized protein OS=Bos taurus GN=CCDC24	49364.6	46326.9	47535	44934.7	0.758837	0.860652	0.980982
ABCA9	E1BGY6	ATP-binding cassette, sub-family A (ABC1), member 9	Uncharacterized protein OS=Bos taurus GN=Bt.62468	40378.6	144283	72577.8	166189	0.00804893	0.441015	0.882861
MYCBP2	E1BH40	MYC binding protein 2, E3 ubiquitin protein ligase	Uncharacterized protein OS=Bos taurus GN=MYCBP2	2.22072e+06	560274	1.65341e+06	530936	2.49493e-11	0.0305935	0.04947
SAMD7	E1BHF0	sterile alpha motif domain containing 7	Uncharacterized protein OS=Bos taurus GN=SAMD7	516117	116150	439471	93778	5.53621e-07	0.399158	0.642492
CASC4	E1BHF1	cancer susceptibility candidate 4	Uncharacterized protein OS=Bos taurus GN=Bt.20565	60254.7	67460.6	64761.9	67244.5	0.354218	0.679682	0.649592
PFN1	E1BHJ0	profilin 1	Profilin OS=Bos taurus GN=PFN1	559859	812764	576252	839393	5.43378e-08	0.545577	0.885295
ADD1	E1BHK2	adducin 1 (alpha)	Uncharacterized protein OS=Bos taurus GN=ADD1	1089.55	1336.02	1336.65	966.537	0.835266	0.83692	0.304171
MCAM	E1BHQ9	melanoma cell adhesion molecule	Uncharacterized protein OS=Bos taurus GN=MCAM	67770.9	76961.2	48411.4	72995.3	0.00796835	0.0583936	0.203414
FMOD	E1BI02	fibromodulin	Uncharacterized protein OS=Bos taurus GN=BT.36593	27404.2	3437.39	11898.3	3480.85	0.0565879	0.350472	0.347814
COL6A1	E1BI98	collagen, type VI, alpha 1	Uncharacterized protein OS=Bos taurus GN=BT.23508	8.16149e+06	3.60039e+06	5.79088e+06	3.91676e+06	3.29757e-05	0.126285	0.0486724
PRDM1	E1BJ30	PR domain containing 1, with ZNF domain	Uncharacterized protein OS=Bos taurus GN=PRDM1	204529	176007	185840	175049	0.363349	0.647788	0.680026
Bt.33553	E1BJL4	synaptosomal-associated protein, 91kDa homolog (mouse)	Uncharacterized protein OS=Bos taurus GN=Bt.33553	707034	36887.5	440991	28951.3	3.31445e-11	0.0129122	0.0184712
MYO18A	E1BKQ6	myosin XVIIIA	Uncharacterized protein OS=Bos taurus GN=MYO18A	570334	339307	623061	330317	5.85457e-07	0.595764	0.455233
MFN2	E1BKT8	mitofusin 2	Uncharacterized protein OS=Bos taurus GN=MFN2	31860.4	29456.8	22175	55288	0.143395	0.435287	0.0926344
PCNT	E1BKZ0	pericentrin	Uncharacterized protein OS=Bos taurus GN=PCNT	7.66591e+06	5.79132e+06	1.03711e+07	4.89094e+06	0.217083	0.75895	0.540879
DNAH17	E1BLB4	dynein, axonemal, heavy chain 17	Uncharacterized protein (Fragment) OS=Bos taurus GN=DNAH17	5.61061e+06	1.07915e+06	3.50032e+06	844218	2.42311e-09	0.00904442	0.0329893
MANSC4	E1BLX5	MANSC domain containing 4	Uncharacterized protein OS=Bos taurus GN=MANSC4	22348.4	24831.2	18522	21119.7	0.111545	0.0213755	0.970608
KIAA1468	E1BM42	KIAA1468	Uncharacterized protein OS=Bos taurus GN=KIAA1468	27738.8	6103.55	13342	2701.39	0.108569	0.368477	0.576813
KIDINS220	E1BMF4	kinase D-interacting substrate, 220kDa	Uncharacterized protein OS=Bos taurus GN=KIDINS220	1.597e+06	269399	1.52806e+06	206365	9.41775e-05	0.822235	0.991969
NCBP1	E1BMM0	nuclear cap binding protein subunit 1, 80kDa	Uncharacterized protein (Fragment) OS=Bos taurus GN=LOC100124428	29244.8	27643.4	27326.5	23718.6	0.523499	0.474664	0.805282
VPS26B	E1BMM4	vacuolar protein sorting 26 homolog B (S. pombe)	Uncharacterized protein (Fragment) OS=Bos taurus GN=VPS26B	9537.99	10071	6856.34	8271.31	0.217003	0.00708647	0.572004
RBL1	E1BMR3	retinoblastoma-like 1 (p107)	Uncharacterized protein OS=Bos taurus GN=RBL1	115065	144839	110749	154562	0.00212147	0.805403	0.523628
BT.44458	E1BMW2	adaptor-related protein complex 2, alpha 1 subunit	Uncharacterized protein (Fragment) OS=Bos taurus GN=BT.44458	5661.28	4329.1	2456.98	2724.03	0.759196	0.173174	0.645689
ANKRD28	E1BN43	ankyrin repeat domain 28	Uncharacterized protein OS=Bos taurus GN=ANKRD28	177023	192654	194538	213936	0.301149	0.253155	0.910629
CRAMP1L	E1BN92	Crm, cramped-like (Drosophila)	Uncharacterized protein OS=Bos taurus GN=BT.84063	816690	292337	637531	313215	1.53949e-07	0.20644	0.113324
PTRF	E1BNE7	polymerase I and transcript release factor	Uncharacterized protein OS=Bos taurus GN=Bt.76022	3.24527e+06	4.59443e+06	3.17559e+06	4.21135e+06	2.01231e-05	0.339629	0.506787
SLAMF9	E1BNF9	SLAM family member 9	Uncharacterized protein OS=Bos taurus GN=SLAMF9	2.27061e+06	2.29037e+06	3.8402e+06	2.36436e+06	0.0292332	0.0149221	0.0254501
Bt.62776	E1BNL3	-	Uncharacterized protein (Fragment) OS=Bos taurus GN=Bt.62776	37673.7	44465.6	38986.8	49327.5	0.137635	0.586095	0.753902
-	E1BNS4	-	Uncharacterized protein OS=Bos taurus	66152.1	36623.7	30985.9	33659	0.0908437	0.0191293	0.0448682
Bt.25852	E1BNW2	zinc finger protein 596	Uncharacterized protein (Fragment) OS=Bos taurus GN=Bt.25852	14338.1	13476.6	8326.03	6223.32	0.418793	0.00100395	0.733701
TSTD2	E1BP51	thiosulfate sulfurtransferase (rhodanese)-like domain containing 2	Uncharacterized protein OS=Bos taurus GN=TSTD2	593907	388646	536617	422631	6.83156e-05	0.73571	0.192556
KIAA0430	E1BP74	KIAA0430	Meiosis arrest female protein 1 OS=Bos taurus GN=MARF1	265160	202453	220099	202391	0.106299	0.357077	0.358372
MYH4	E1BP87	myosin, heavy chain 4, skeletal muscle	Uncharacterized protein (Fragment) OS=Bos taurus GN=MYH4	117951	72953.6	85169.8	71972.5	0.0168512	0.151478	0.175815
CNTN2	E1BPC9	contactin 2 (axonal)	Uncharacterized protein OS=Bos taurus GN=CNTN2	54525.9	80775	77971.1	51599.5	0.995806	0.80585	0.030525
CHD7	E1BPM4	chromodomain helicase DNA binding protein 7	Uncharacterized protein OS=Bos taurus GN=CHD7	2.28514e+06	435716	1.69065e+06	366047	1.59842e-10	0.0503858	0.117362
KRT35	E1BPW6	keratin 35	Uncharacterized protein OS=Bos taurus GN=Bt.54548	615476	128922	501397	121366	3.32838e-08	0.299452	0.362425
MYH7B	E1BPX8	myosin, heavy chain 7B, cardiac muscle, beta	Uncharacterized protein (Fragment) OS=Bos taurus GN=MYH7B	326075	323516	304796	301542	0.890997	0.312275	0.986923
CRK	E1BQ32	v-crk sarcoma virus CT10 oncogene homolog (avian)	Uncharacterized protein OS=Bos taurus GN=CRK	215774	238071	335086	171240	0.283176	0.688041	0.161246
FGB	F1MAV0	fibrinogen beta chain	Fibrinogen beta chain OS=Bos taurus GN=FGB	2.33168e+06	1.40357e+06	2.33762e+06	1.21163e+06	0.00600543	0.789759	0.776686
GRHPR	F1MB84	glyoxylate reductase/hydroxypyruvate reductase	Uncharacterized protein OS=Bos taurus GN=GRHPR	11603.9	25259.8	11347.4	33208.2	2.84278e-06	0.216637	0.188351
Bt.64555	F1MBM4	-	Uncharacterized protein OS=Bos taurus GN=Bt.64555	12288.3	9893.1	11715.3	12538.9	0.555439	0.437836	0.231795
TGFBI	F1MBS3	transforming growth factor, beta-induced, 68kDa	Transforming growth factor-beta-induced protein ig-h3 (Fragment) OS=Bos taurus GN=TGFBI	113020	55773.2	56170.2	40195.9	0.00164639	0.00181581	0.0595969
SEPT7	F1MBT8	septin 7	Uncharacterized protein OS=Bos taurus GN=CDC10	76696.7	46344.6	49409.5	42240.2	0.14982	0.225667	0.36804
CDCA7L	F1MBU7	cell division cycle associated 7-like	Uncharacterized protein OS=Bos taurus GN=Bt.61280	13610.7	32464.1	34389.4	31239.3	0.09021	0.037399	0.0203747
MGLL	F1MC02	monoglyceride lipase	Uncharacterized protein OS=Bos taurus GN=MGLL	384324	846884	249240	825173	4.6329e-08	0.273265	0.425872
KRT14	F1MC11	keratin 14	Uncharacterized protein OS=Bos taurus GN=Bt.91072	467491	422553	284233	170281	0.38316	0.0218301	0.703263
AHNAK	F1MCK2	AHNAK nucleoprotein	Uncharacterized protein OS=Bos taurus GN=AHNAK	1.04946e+07	6.52029e+06	9.39184e+06	6.28733e+06	1.46243e-07	0.200072	0.400038
-	F1MCT6	-	Uncharacterized protein (Fragment) OS=Bos taurus	24119.3	38919.9	24696.6	40623.6	3.79758e-07	0.628499	0.81085
CAST	F1MD74	calpastatin	Calpastatin OS=Bos taurus GN=CAST	16034.1	13484.7	17664.3	13373.3	0.0134562	0.562709	0.507293
LAMC1	F1MD77	laminin, gamma 1 (formerly LAMB2)	Uncharacterized protein OS=Bos taurus GN=LAMC1	1.02848e+06	1.51393e+06	994133	1.52336e+06	4.75688e-06	0.890713	0.809331
CLSTN1	F1MD95	calsyntenin 1	Uncharacterized protein (Fragment) OS=Bos taurus GN=CLSTN1	534083	290155	321503	213956	0.00405319	0.0156928	0.23456
TLN1	F1MDH3	talin 1	Uncharacterized protein (Fragment) OS=Bos taurus GN=TLN1	1.28096e+06	1.52071e+06	1.54921e+06	1.76744e+06	0.020968	0.0103006	0.909262
RPLP0	F1MDN4	ribosomal protein, large, P0	60S acidic ribosomal protein P0 OS=Bos taurus GN=RPLP0	16670.1	19386.9	10048.5	16562.9	0.000320601	0.000247991	0.102714
PCK2	F1MDS3	phosphoenolpyruvate carboxykinase 2 (mitochondrial)	Uncharacterized protein OS=Bos taurus GN=PCK2	1.68417e+06	2.12681e+06	1.65813e+06	2.15941e+06	0.00909348	0.984616	0.863008
CMYA5	F1ME62	cardiomyopathy associated 5	Uncharacterized protein (Fragment) OS=Bos taurus GN=CMYA5	1.43047e+06	669565	1.34884e+06	444210	1.31255e-06	0.268587	0.601371
PDIA4	F1MEN8	protein disulfide isomerase family A, member 4	Uncharacterized protein OS=Bos taurus GN=BT.23128	21351.2	27883.3	20972	17241.6	0.614814	0.0550789	0.0728297
DLST	F1MEQ3	dihydrolipoamide S-succinyltransferase (E2 component of 2-oxo-glutarate complex)	Dihydrolipoyllysine-residue succinyltransferase component of 2-oxoglutarate dehydrogenase complex, mitochondrial OS=Bos taurus GN=DLST	350078	367395	381654	392412	0.631429	0.336593	0.910589
HSPG2	F1MER7	heparan sulfate proteoglycan 2	Uncharacterized protein (Fragment) OS=Bos taurus GN=HSPG2	2.27097e+06	4.18588e+06	1.86452e+06	3.68934e+06	1.18128e-13	0.00323039	0.750339
MYRIP	F1MET5	myosin VIIA and Rab interacting protein	Uncharacterized protein (Fragment) OS=Bos taurus GN=MYRIP	9438.43	13042.7	9218.47	13216.6	0.00652941	0.985909	0.880084
Bt.65253	F1MEU1	purine nucleoside phosphorylase	Uncharacterized protein (Fragment) OS=Bos taurus GN=Bt.65253	669064	868006	598102	824773	4.70514e-08	0.0571003	0.633675
SH3PXD2A	F1MF26	SH3 and PX domains 2A	Uncharacterized protein (Fragment) OS=Bos taurus GN=SH3PXD2A	238831	192006	187287	195142	0.285227	0.186765	0.137549
CNTN1	F1MF53	contactin 1	Uncharacterized protein OS=Bos taurus GN=Bt.349	8756.13	2941.54	2225.78	1663.94	0.35135	0.25562	0.441495
Bt.96645	F1MF97	-	Uncharacterized protein OS=Bos taurus GN=Bt.96645	878644	1.0581e+06	826628	1.05798e+06	0.000988733	0.64427	0.645766
MYCT1	F1MGM5	myc target 1	Uncharacterized protein OS=Bos taurus GN=MYCT1	18163.6	24970.8	19283.6	21398.8	0.199772	0.720884	0.49552
MTRR	F1MGP5	5-methyltetrahydrofolate-homocysteine methyltransferase reductase	Uncharacterized protein OS=Bos taurus GN=BT.48691	3.1522e+06	2.39806e+06	2.63772e+06	1.71761e+06	0.00604986	0.0430287	0.770602
FGG	F1MGU7	fibrinogen gamma chain	Uncharacterized protein OS=Bos taurus GN=BT.48905	1.06303e+06	728567	1.23211e+06	674560	0.0194205	0.751399	0.54012
COL1A1	F1MGW0	collagen, type I, alpha 1	Uncharacterized protein (Fragment) OS=Bos taurus GN=Bt.23316	2.51659e+07	2.86984e+06	1.97974e+07	2.5918e+06	2.34983e-11	0.139106	0.180792
-	F1MH29	-	Uncharacterized protein (Fragment) OS=Bos taurus	4409.1	7718.99	6070.9	4220.67	0.515647	0.414441	0.0273845
QPRT	F1MHB8	quinolinate phosphoribosyltransferase	Uncharacterized protein OS=Bos taurus GN=BT.27138	162455	120380	204111	153318	0.0271537	0.0715888	0.828334
FABP4	F1MHQ4	fatty acid binding protein 4, adipocyte	Fatty acid-binding protein, adipocyte OS=Bos taurus GN=FABP4	1.43997e+07	1.66533e+07	1.59139e+07	1.79407e+07	0.140565	0.329363	0.936525
AGL	F1MHT1	amylo-alpha-1, 6-glucosidase, 4-alpha-glucanotransferase	Uncharacterized protein OS=Bos taurus GN=AGL	2.72887e+07	2.57804e+07	3.77755e+07	2.41379e+07	0.11541	0.350843	0.203799
HIST3H3	F1MHY9	histone cluster 3, H3	Histone H3 (Fragment) OS=Bos taurus GN=LOC518318	255202	442650	452352	507794	0.0388294	0.0265821	0.248653
AP1B1	F1MIF2	adaptor-related protein complex 1, beta 1 subunit	Uncharacterized protein OS=Bos taurus GN=BT.35586	153869	145235	150552	157713	0.957726	0.741917	0.570925
VDAC1	F1MIN1	voltage-dependent anion channel 1	Uncharacterized protein OS=Bos taurus GN=Bt.92399	407891	927833	379224	960449	5.43565e-13	0.964501	0.49168
BGN	F1MIQ8	biglycan	Uncharacterized protein OS=Bos taurus GN=Bt.104475	5916.31	17819.3	5243.75	22148.2	1.62419e-09	0.275393	0.139287
HSPA12A	F1MJ70	heat shock 70kDa protein 12A	Uncharacterized protein (Fragment) OS=Bos taurus GN=HSPA12A	164921	225441	133141	184512	0.0003664	0.0136377	0.742918
KCNG2	F1MJA9	potassium voltage-gated channel, subfamily G, member 2	Uncharacterized protein (Fragment) OS=Bos taurus GN=KCNG2	251856	156612	204334	150997	1.14049e-06	0.0355411	0.0924847
GSN	F1MJH1	gelsolin	Uncharacterized protein OS=Bos taurus GN=Bt.53493	1.74032e+06	745845	1.47929e+06	686640	6.73171e-10	0.112631	0.310776
CORO6	F1MJP5	coronin 6	Uncharacterized protein (Fragment) OS=Bos taurus GN=Bt.6619	45269.5	32327.4	34137.8	19961.5	0.115103	0.169814	0.941527
RAB7A	F1MJQ1	RAB7A, member RAS oncogene family	Uncharacterized protein OS=Bos taurus GN=BT.41314	47869.4	68087.5	40034.5	62568.7	1.64504e-07	0.039637	0.710982
PGM1	F1MJS4	phosphoglucomutase 1	Uncharacterized protein OS=Bos taurus GN=Bt.59999	183652	282804	125756	247812	1.03092e-09	0.000793496	0.361613
COL6A2	F1MKG2	collagen, type VI, alpha 2	Uncharacterized protein OS=Bos taurus GN=BT.41907	5.8511e+06	2.52957e+06	4.41475e+06	2.42534e+06	5.94463e-06	0.117714	0.173772
CDH13	F1MKP6	cadherin 13, H-cadherin (heart)	Cadherin-13 (Fragment) OS=Bos taurus GN=CDH13	969451	1.23827e+06	905750	1.18227e+06	2.25336e-05	0.274687	0.94336
TXNDC5	F1MKS3	thioredoxin domain containing 5 (endoplasmic reticulum)	Uncharacterized protein (Fragment) OS=Bos taurus GN=TXNDC5	42769.3	56778.4	44081.5	49467.5	0.0194253	0.449502	0.279599
DIP2C	F1MKT7	DIP2 disco-interacting protein 2 homolog C (Drosophila)	Uncharacterized protein (Fragment) OS=Bos taurus GN=DIP2C	359299	442076	408203	356833	0.688272	0.642679	0.0943737
ZFYVE9	F1MKY4	zinc finger, FYVE domain containing 9	Uncharacterized protein OS=Bos taurus GN=ZFYVE9	628728	438007	853705	444234	1.10998e-05	0.0492955	0.0619438
GLRX3	F1ML12	glutaredoxin 3	Glutaredoxin-3 OS=Bos taurus GN=GLRX3	9457.45	9215.97	8436.69	9117.73	0.786797	0.492675	0.571142
SEC22B	F1MLE8	SEC22 vesicle trafficking protein homolog B (S. cerevisiae) (gene/pseudogene)	Uncharacterized protein OS=Bos taurus GN=BT.53768	47718	90875.7	61130.6	98953	7.25815e-07	0.103308	0.679083
MSH3	F1MLH1	mutS homolog 3 (E. coli)	Uncharacterized protein OS=Bos taurus GN=Bt.90094	125369	138925	128699	178679	0.0211907	0.108934	0.172562
KIAA1217	F1MLS8	KIAA1217	Uncharacterized protein OS=Bos taurus GN=KIAA1217	2.26847e+06	1.43816e+06	2.46504e+06	1.27154e+06	0.00583516	0.965083	0.596452
Cald1	F1MLW0	caldesmon 1	Uncharacterized protein OS=Bos taurus GN=BT.59726	210755	224145	224926	216728	0.866939	0.827469	0.487755
Bt.29726	F1MLW7	-	Uncharacterized protein OS=Bos taurus GN=Bt.29726	9.2323e+06	7.10389e+06	9.57017e+06	7.0048e+06	0.116531	0.934922	0.881238
NCAM2	F1MM03	neural cell adhesion molecule 2	Uncharacterized protein (Fragment) OS=Bos taurus GN=NCAM2	64423.3	81396.7	73021.8	73612	0.0972489	0.937207	0.12072
MYH14	F1MM57	myosin, heavy chain 14, non-muscle	Uncharacterized protein OS=Bos taurus GN=MYH14	2.16381e+06	1.05693e+06	2.23718e+06	685383	5.18485e-05	0.596809	0.431338
RFTN2	F1MMH5	raftlin family member 2	Uncharacterized protein OS=Bos taurus GN=RFTN2	5593.48	21198.1	3961.34	19216.4	2.79193e-10	0.27419	0.91486
G6PD	F1MMK2	glucose-6-phosphate dehydrogenase	Glucose-6-phosphate 1-dehydrogenase OS=Bos taurus GN=BT.65227	4.23746e+06	4.36355e+06	4.46521e+06	4.58232e+06	0.751754	0.562215	0.990674
CTSD	F1MMR6	cathepsin D	Uncharacterized protein OS=Bos taurus GN=CATD	82865.3	110092	80040.6	110298	2.85259e-06	0.792302	0.760637
IDH3A	F1MN74	isocitrate dehydrogenase 3 (NAD+) alpha	Isocitrate dehydrogenase [NAD] subunit alpha, mitochondrial OS=Bos taurus GN=IDH3A	19945.8	36612.2	20638.6	42502.3	6.02523e-07	0.282367	0.39417
BCL2L13	F1MNK0	BCL2-like 13 (apoptosis facilitator)	Uncharacterized protein OS=Bos taurus GN=BT.65691	3263.33	9641.63	1771.74	7930.52	4.29843e-09	0.0416248	0.884683
PTI	F1MNL7	-	Uncharacterized protein OS=Bos taurus GN=PTI	71353.4	45063.4	60222.1	45866.9	0.419437	0.836562	0.8116
PLIN4	F1MNM7	perilipin 4	Uncharacterized protein (Fragment) OS=Bos taurus GN=PLIN4	1.54818e+07	8.83177e+06	1.38748e+07	9.99942e+06	5.98799e-06	0.818121	0.153747
SOD1	F1MNQ4	superoxide dismutase 1, soluble	Superoxide dismutase [Cu-Zn] OS=Bos taurus GN=SOD1	844235	885182	842720	1.01103e+06	0.0651133	0.263641	0.252442
Bt.28410	F1MNR8	lipase, hormone-sensitive	Uncharacterized protein (Fragment) OS=Bos taurus GN=Bt.28410	301931	495598	251106	459860	8.49876e-13	0.0132993	0.648576
LAMB1	F1MNT4	laminin, beta 1	Uncharacterized protein (Fragment) OS=Bos taurus GN=LAMB1	107979	504279	160028	465363	1.22236e-13	0.80493	0.095204
IGF2BP3	F1MPB2	insulin-like growth factor 2 mRNA binding protein 3	Uncharacterized protein OS=Bos taurus GN=IGF2BP3	21249.2	30655.2	34227	28410.3	0.828149	0.517688	0.360683
HADHA	F1MPD6	hydroxyacyl-CoA dehydrogenase/3-ketoacyl-CoA thiolase/enoyl-CoA hydratase (trifunctional protein), alpha subunit	Uncharacterized protein (Fragment) OS=Bos taurus GN=Bt.48598	1.2045e+06	1.75155e+06	1.28383e+06	1.52244e+06	0.000334659	0.442696	0.120012
ACSM1	F1MPP7	acyl-CoA synthetase medium-chain family member 1	Uncharacterized protein OS=Bos taurus GN=Bt.96657	187039	225208	131504	205709	0.00191345	0.0299495	0.281365
CLTC	F1MPU0	clathrin, heavy chain (Hc)	Uncharacterized protein (Fragment) OS=Bos taurus GN=Bt.44506	357436	327540	252726	914209	0.0979528	0.202042	0.0713899
BCAN	F1MQ31	brevican	Brevican core protein OS=Bos taurus GN=BCAN	72322.4	87725.1	108101	61546.2	0.577295	0.863291	0.27157
CCDC171	F1MQ32	coiled-coil domain containing 171	Uncharacterized protein (Fragment) OS=Bos taurus GN=C9orf93	737630	239468	543107	230188	8.94906e-12	0.00933482	0.0170094
MYH9	F1MQ37	myosin, heavy chain 9, non-muscle	Uncharacterized protein OS=Bos taurus GN=MYH9	1.77631e+06	1.23695e+06	1.54858e+06	1.19822e+06	1.1812e-06	0.0755202	0.201111
GPHN	F1MQ57	gephyrin	Uncharacterized protein OS=Bos taurus GN=Bt.53642	815290	782252	1.00344e+06	658228	0.334598	0.869004	0.4246
SLC27A2	F1MQP2	solute carrier family 27 (fatty acid transporter), member 2	Uncharacterized protein OS=Bos taurus GN=SLC27A2	41462.6	33875.1	97905.3	13817.9	0.27743	0.66358	0.36322
ATP1A3	F1MR06	ATPase, Na+/K+ transporting, alpha 3 polypeptide	Uncharacterized protein (Fragment) OS=Bos taurus GN=ATP1A3	271587	48548.8	65639.3	46727.3	0.269241	0.341369	0.349765
FHL1	F1MR86	four and a half LIM domains 1	Uncharacterized protein OS=Bos taurus GN=BT.23401	21136.5	16617.5	21563.1	15681.1	0.112295	0.936507	0.831437
DEM1	F1MR90	defects in morphology 1 homolog (S. cerevisiae)	Probable exonuclease V OS=Bos taurus GN=DEM1	158723	16533.1	107360	18670.1	1.95085e-05	0.283494	0.244643
ACOX2	F1MRF5	acyl-CoA oxidase 2, branched chain	Acyl-coenzyme A oxidase OS=Bos taurus GN=BT.19539	55489.8	68470.4	119917	99109.1	0.854128	0.0322253	0.429854
-	F1MRG4	-	Uncharacterized protein (Fragment) OS=Bos taurus	1.41093e+06	548694	1.66301e+06	641504	6.65998e-06	0.320612	0.644157
-	F1MS03	-	Uncharacterized protein OS=Bos taurus	79437.4	105311	251233	139216	0.417363	0.0593267	0.198292
NDUFS3	F1MS25	NADH dehydrogenase (ubiquinone) Fe-S protein 3, 30kDa (NADH-coenzyme Q reductase)	NADH dehydrogenase [ubiquinone] iron-sulfur protein 3, mitochondrial (Fragment) OS=Bos taurus GN=NDUFS3	17276	26657.4	16206.9	28672.2	1.20585e-05	0.820028	0.460212
NDRG1	F1MS38	N-myc downstream regulated 1	Protein NDRG1 OS=Bos taurus GN=NDRG1	4370.91	6266.16	5088.76	6168.11	0.298827	0.827022	0.773678
-	F1MSL7	-	Uncharacterized protein (Fragment) OS=Bos taurus	108746	144438	136049	102085	0.968217	0.728875	0.116362
UGGT2	F1MSL9	UDP-glucose glycoprotein glucosyltransferase 2	Uncharacterized protein (Fragment) OS=Bos taurus GN=UGGT2	822370	167799	648470	135148	2.32871e-08	0.185565	0.361291
DDHD2	F1MSS2	DDHD domain containing 2	Uncharacterized protein OS=Bos taurus GN=Bt.105310	1.34972e+06	479090	975122	404276	5.53074e-08	0.0300256	0.138502
SERPINC1	F1MSZ6	serpin peptidase inhibitor, clade C (antithrombin), member 1	Antithrombin-III OS=Bos taurus GN=SERPINC1	995600	1.0715e+06	972291	995884	0.232197	0.23481	0.526091
FBXL19	F1MTB5	F-box and leucine-rich repeat protein 19	Uncharacterized protein (Fragment) OS=Bos taurus GN=FBXL19	1.19759e+06	1.39662e+06	1.27565e+06	1.38747e+06	0.10911	0.716464	0.646022
SLC9A3	F1MU00	solute carrier family 9, subfamily A (NHE3, cation proton antiporter 3), member 3	Sodium/hydrogen exchanger OS=Bos taurus GN=BT.29773	42901.3	49486.9	40743.6	50001.9	0.0183859	0.797071	0.675965
COL15A1	F1MUC5	collagen, type XV, alpha 1	Uncharacterized protein OS=Bos taurus GN=COL15A1	66973.7	148260	93636	110213	0.00126662	0.679902	0.0249277
VAT1	F1MUP9	vesicle amine transport protein 1 homolog (T. californica)	Uncharacterized protein OS=Bos taurus GN=VAT1	548077	639441	490170	574034	0.0905745	0.227633	0.940728
CRYL1	F1MUQ0	crystallin, lambda 1	Uncharacterized protein (Fragment) OS=Bos taurus GN=Bt.3220	3.86066e+06	444157	3.08969e+06	374773	1.21485e-10	0.185887	0.267149
NLRX1	F1MUU5	NLR family member X1	Uncharacterized protein OS=Bos taurus GN=NLRX1	38330.6	46777.3	33783.8	38675.5	0.120613	0.140187	0.672873
HSPD1	F1MUZ9	heat shock 60kDa protein 1 (chaperonin)	Uncharacterized protein OS=Bos taurus GN=Bt.89909	685381	1.45101e+06	682835	1.43401e+06	1.13243e-14	0.851404	0.889794
SCP2	F1MV74	sterol carrier protein 2	Uncharacterized protein OS=Bos taurus GN=LOC790544	254706	201076	193761	139234	0.0848611	0.05216	0.988291
Olfr738	F1MVB2	olfactory receptor 738	Uncharacterized protein (Fragment) OS=Bos taurus GN=LOC783998	788699	664812	1.3525e+06	506909	0.300066	0.661846	0.438473
SEC23A	F1MVW5	Sec23 homolog A (S. cerevisiae)	Uncharacterized protein OS=Bos taurus GN=Bt.69980	6409.25	5584.19	4649.51	5282	0.839661	0.0374121	0.13368
NOP56	F1MW06	NOP56 ribonucleoprotein homolog (yeast)	Uncharacterized protein OS=Bos taurus GN=BT.49005	205274	206831	282360	190898	0.137979	0.307855	0.125364
F13A1	F1MW44	coagulation factor XIII, A1 polypeptide	Uncharacterized protein OS=Bos taurus GN=BT.19195	221906	94857.8	191875	69141.1	5.92283e-08	0.1142	0.900478
TP53BP2	F1MWG7	tumor protein p53 binding protein, 2	Uncharacterized protein (Fragment) OS=Bos taurus GN=TP53BP2	180515	183172	215014	183800	0.664831	0.594394	0.607572
RANBP6	F1MWM5	RAN binding protein 6	Uncharacterized protein (Fragment) OS=Bos taurus GN=Bt.20133	60126.9	31766.5	42852.9	26643.2	2.49704e-06	0.00624401	0.119875
NID1	F1MWN3	nidogen 1	Uncharacterized protein OS=Bos taurus GN=NID1	808879	1.18222e+06	795149	1.13465e+06	2.9879e-08	0.520097	0.721831
ANXA3	F1MWQ2	annexin A3	Annexin OS=Bos taurus GN=ANXA3	470207	431192	360553	316973	0.387407	0.0243686	0.961638
ETFA	F1MWR3	electron-transfer-flavoprotein, alpha polypeptide	Electron transfer flavoprotein subunit alpha, mitochondrial OS=Bos taurus GN=ETFA	109778	251935	99267.7	256360	5.40927e-07	0.896479	0.749661
PRELP	F1MX63	proline/arginine-rich end leucine-rich repeat protein	Prolargin OS=Bos taurus GN=PRELP	1.43285e+06	640844	880666	531594	0.000166655	0.0178292	0.102968
S100A11	F1MX83	S100 calcium binding protein A11	Uncharacterized protein (Fragment) OS=Bos taurus GN=BT.3750	135208	111062	144749	111226	0.0166197	0.671421	0.681842
MYO5C	F1MX93	myosin VC	Uncharacterized protein OS=Bos taurus GN=MYO5C	581257	381668	514343	303844	2.34922e-05	0.0849116	0.893856
PSAP	F1MXP8	prosaposin	Uncharacterized protein OS=Bos taurus GN=BT.42764	18972.2	13566	24190.6	18562.1	0.121572	0.150582	0.974568
RANBP2	F1MXS1	RAN binding protein 2	Putative peptidyl-prolyl cis-trans isomerase OS=Bos taurus GN=RANBP2	94777.2	73097	109098	60999.2	0.0422527	0.94643	0.427171
COL3A1	F1MXS8	collagen, type III, alpha 1	Uncharacterized protein OS=Bos taurus GN=BT.64714	4.29354e+06	449492	3.17208e+06	405054	9.64784e-14	0.024804	0.0369247
IMMT	F1MXX0	inner membrane protein, mitochondrial	Uncharacterized protein OS=Bos taurus GN=IMMT	7006.48	9945.14	6776.16	9285.91	0.000352322	0.512251	0.751307
MGST1	F1MXY2	microsomal glutathione S-transferase 1	Microsomal glutathione S-transferase 1 OS=Bos taurus GN=MGST1	1.04069e+06	1.50397e+06	1.07827e+06	1.42247e+06	0.00969012	0.881052	0.685337
SLC25A1	F1MXY8	solute carrier family 25 (mitochondrial carrier; citrate transporter), member 1	Tricarboxylate transport protein, mitochondrial (Fragment) OS=Bos taurus GN=SLC25A1	384924	771000	357666	765997	2.16682e-09	0.728204	0.810428
SPTBN1	F1MYC9	spectrin, beta, non-erythrocytic 1	Uncharacterized protein OS=Bos taurus GN=SPTBN1	932225	1.3701e+06	869985	1.32064e+06	1.67996e-10	0.230541	0.889472
LMNA	F1MYG5	lamin A/C	Uncharacterized protein OS=Bos taurus GN=LMNA	1.24695e+06	614205	1.11267e+06	556264	4.43528e-07	0.300102	0.6782
FAM65A	F1MYQ3	family with sequence similarity 65, member A	Uncharacterized protein (Fragment) OS=Bos taurus GN=FAM65A	345953	436402	501367	302492	0.524137	0.899116	0.0962306
STAB2	F1MYW1	stabilin 2	Uncharacterized protein (Fragment) OS=Bos taurus GN=STAB2	2.05338e+06	1.11607e+06	3.13969e+06	1.08336e+06	0.00253208	0.252978	0.225391
CAMSAP1	F1MYW2	calmodulin regulated spectrin-associated protein 1	Uncharacterized protein OS=Bos taurus GN=CAMSAP1	5.04488e+06	757333	3.8359e+06	681140	2.08429e-10	0.106662	0.152886
LCP1	F1MYX5	lymphocyte cytosolic protein 1 (L-plastin)	Uncharacterized protein OS=Bos taurus GN=BT.49547	99236.7	103700	91981.6	78262.9	0.599841	0.0713428	0.306111
SLC7A8	F1MYX6	solute carrier family 7 (amino acid transporter light chain, L system), member 8	Uncharacterized protein OS=Bos taurus GN=SLC7A8	356836	389712	412963	448501	0.424072	0.183855	0.975055
LAMA4	F1MYX9	laminin, alpha 4	Uncharacterized protein OS=Bos taurus GN=LAMA4	1.0489e+06	2.07682e+06	1.09292e+06	2.1112e+06	7.12763e-14	0.60598	0.949294
FAH	F1MYZ7	fumarylacetoacetate hydrolase (fumarylacetoacetase)	Fumarylacetoacetase OS=Bos taurus GN=FAH	38851.5	40382.5	30863.1	41173.7	0.0731408	0.267381	0.178368
PPM1J PE	F1MZ34	-	Uncharacterized protein (Fragment) OS=Bos taurus GN=PPM1J	44743.9	89618.5	33206.3	66143.1	5.59302e-05	0.0417043	0.472821
LRRCC1	F1MZ78	leucine rich repeat and coiled-coil centrosomal protein 1	Uncharacterized protein (Fragment) OS=Bos taurus GN=LRRCC1	1.97954e+06	1.18921e+06	2.5458e+06	1.25912e+06	5.59782e-07	0.0583752	0.134831
IGKC	F1MZ96	immunoglobulin kappa constant	Uncharacterized protein OS=Bos taurus GN=IGKC	709490	550840	594538	433784	0.040101	0.129117	0.988779
AKR7A3	F1MZC0	aldo-keto reductase family 7, member A3 (aflatoxin aldehyde reductase)	Uncharacterized protein (Fragment) OS=Bos taurus GN=AKR7A3	24768.3	30014.1	23518.3	31887.9	0.0172951	0.908538	0.566182
FBN1	F1MZC8	fibrillin 1	Uncharacterized protein OS=Bos taurus GN=FBN1	1.53566e+06	1.26653e+06	2.0999e+06	1.26719e+06	0.0576466	0.318808	0.319923
AGPAT2	F1MZS9	1-acylglycerol-3-phosphate O-acyltransferase 2 (lysophosphatidic acid acyltransferase, beta)	Uncharacterized protein OS=Bos taurus GN=BT.22590	60513.6	78024.5	62474	81096.8	0.0154189	0.722031	0.937289
Dimethylaniline monooxygenase [N-oxide-forming]	F1N007	-	Dimethylaniline monooxygenase [N-oxide-forming] OS=Bos taurus	4.13109e+06	4.84699e+06	9.02155e+06	5.66016e+06	0.4577	0.115672	0.255594
CP	F1N076	ceruloplasmin (ferroxidase)	Uncharacterized protein OS=Bos taurus GN=CP	571321	557576	635651	652184	0.986002	0.321398	0.848894
EHMT1	F1N093	euchromatic histone-lysine N-methyltransferase 1	Uncharacterized protein (Fragment) OS=Bos taurus GN=EHMT1	279943	294874	232853	268581	0.386933	0.213424	0.720942
-	F1N096	-	Uncharacterized protein OS=Bos taurus	216853	105773	196936	124069	0.00268964	0.977061	0.499573
CCT4	F1N0E5	chaperonin containing TCP1, subunit 4 (delta)	T-complex protein 1 subunit delta OS=Bos taurus GN=CCT4	8673.34	10498.3	5780.98	10832.3	0.000219348	0.125795	0.0564302
PLEKHO2	F1N0Z6	pleckstrin homology domain containing, family O member 2	Pleckstrin homology domain-containing family O member 2 OS=Bos taurus GN=PLEKHO2	29912.8	27550.6	28243.1	28307	0.700993	0.878589	0.685284
SYN2	F1N159	synapsin II	Uncharacterized protein (Fragment) OS=Bos taurus GN=BT.43903	8718.69	4.02647	23.2315	1.67775	0.321425	0.32352	0.323763
FLNA	F1N169	filamin A, alpha	Uncharacterized protein OS=Bos taurus GN=FLNA	2.637e+06	2.57739e+06	3.39372e+06	4.14563e+06	0.457164	0.0172321	0.384329
KIF5B	F1N1G7	kinesin family member 5B	Uncharacterized protein OS=Bos taurus GN=BT.102163	6.2116e+06	1.18786e+06	5.08098e+06	1.16427e+06	3.60777e-10	0.234498	0.2537
CPT2	F1N1M7	carnitine palmitoyltransferase 2	Carnitine O-palmitoyltransferase 2, mitochondrial OS=Bos taurus GN=CPT2	37487.8	69961.9	35732.4	69316.9	8.79336e-08	0.796869	0.905175
HNRNPA2B1	F1N1N0	heterogeneous nuclear ribonucleoprotein A2/B1	Uncharacterized protein (Fragment) OS=Bos taurus GN=Bt.48137	113114	95402.4	114632	80623.2	0.0174731	0.522456	0.432767
PLIN2	F1N1N6	perilipin 2	Perilipin-2 OS=Bos taurus GN=PLIN2	45771.8	46263.5	49742.2	48519.2	0.922853	0.412455	0.82043
BT.63577	F1N1R2	hyaluronan synthase 2	Uncharacterized protein OS=Bos taurus GN=BT.63577	92696.2	70866.6	131800	52106.7	0.00527415	0.549229	0.0956658
AKAP2	F1N1T3	A kinase (PRKA) anchor protein 2	Uncharacterized protein OS=Bos taurus GN=Bt.75887	23890.9	33784.9	31242.4	39724.4	0.0424836	0.135405	0.871422
DLD	F1N206	dihydrolipoamide dehydrogenase	Dihydrolipoyl dehydrogenase OS=Bos taurus GN=Bt.105088	28258.2	64727.2	26284.2	60641	2.24984e-06	0.616244	0.861052
FASN	F1N2D9	fatty acid synthase	Uncharacterized protein OS=Bos taurus	6.49016e+07	7.65914e+07	7.09565e+07	6.88986e+07	0.380995	0.880778	0.214382
ALDH9A1	F1N2L9	aldehyde dehydrogenase 9 family, member A1	4-trimethylaminobutyraldehyde dehydrogenase OS=Bos taurus GN=ALDH9A1	2.46609e+06	1.36015e+06	2.1863e+06	1.56597e+06	5.65009e-05	0.840531	0.193168
MARCKS	F1N2N5	myristoylated alanine-rich protein kinase C substrate	Uncharacterized protein OS=Bos taurus GN=Bt.95322	15727	33749	27286.2	32887.3	0.000748555	0.0977085	0.0565141
LOC617696	F1N2Q0	-	Uncharacterized protein (Fragment) OS=Bos taurus GN=LOC617696	226640	174955	210814	147920	0.00116901	0.187166	0.726307
PTGR1	F1N2W0	prostaglandin reductase 1	Uncharacterized protein OS=Bos taurus GN=Bt.69126	55452.1	11704.1	50499.9	14310.6	4.72453e-05	0.888877	0.653067
COL5A2	F1N2Y2	collagen, type V, alpha 2	Uncharacterized protein OS=Bos taurus GN=COL5A2	180365	111017	172277	92066.1	0.00284819	0.559113	0.813974
HADH	F1N338	hydroxyacyl-CoA dehydrogenase	Uncharacterized protein OS=Bos taurus GN=Bt.58717	402477	813867	382124	797594	1.15619e-12	0.595314	0.952696
TRPC7	F1N3B2	transient receptor potential cation channel, subfamily C, member 7	Uncharacterized protein OS=Bos taurus GN=TRPC7	654623	151438	405285	135478	1.13519e-08	0.0107592	0.0230873
GRIA1	F1N3G8	glutamate receptor, ionotropic, AMPA 1	Uncharacterized protein OS=Bos taurus GN=GRIA1	2.91058e+06	3.10851e+06	4.96029e+06	3.40007e+06	0.157727	0.0187759	0.0714854
CALU	F1N3H1	calumenin	Uncharacterized protein OS=Bos taurus GN=BT.87360	1.265e+06	1.41393e+06	1.11092e+06	1.13405e+06	0.412766	0.0451496	0.548184
DPY19L1	F1N3H6	dpy-19-like 1 (C. elegans)	Uncharacterized protein OS=Bos taurus GN=DPY19L1	13027.9	16934.9	13599.3	20087	0.00273357	0.249005	0.421428
USP5	F1N3P2	ubiquitin specific peptidase 5 (isopeptidase T)	Ubiquitin carboxyl-terminal hydrolase OS=Bos taurus GN=USP5	16698.5	14929.1	13904.9	18637.3	0.332942	0.763289	0.0393196
PALM	F1N3Q4	paralemmin	Uncharacterized protein (Fragment) OS=Bos taurus GN=PALM	898206	863096	1.01794e+06	836451	0.521887	0.782487	0.664516
APOA4	F1N3Q7	apolipoprotein A-IV	Apolipoprotein A-IV OS=Bos taurus GN=APOA4	305988	193281	310331	248103	0.000654442	0.205307	0.277993
ME1	F1N3V0	malic enzyme 1, NADP(+)-dependent, cytosolic	Malic enzyme OS=Bos taurus GN=ME1	431663	296456	447642	321978	0.00295449	0.608545	0.906037
Bt.105155	F1N405	-	Uncharacterized protein OS=Bos taurus GN=Bt.105155	170497	238287	194404	237905	0.0020165	0.477639	0.463607
PDPR	F1N4M3	pyruvate dehydrogenase phosphatase regulatory subunit	Uncharacterized protein OS=Bos taurus GN=BT.65397	64578.5	63345.9	98307.7	30079.1	0.161744	0.992435	0.17663
PPM1E	F1N580	protein phosphatase, Mg2+/Mn2+ dependent, 1E	Uncharacterized protein (Fragment) OS=Bos taurus GN=PPM1E	4.03159e+07	3.67563e+07	4.51418e+07	3.5254e+07	0.0585884	0.629819	0.361382
OLFML1	F1N583	olfactomedin-like 1	Uncharacterized protein OS=Bos taurus GN=BT.25836	143380	153492	153889	136504	0.853009	0.868916	0.485496
BCKDHA	F1N5F2	branched chain keto acid dehydrogenase E1, alpha polypeptide	2-oxoisovalerate dehydrogenase subunit alpha, mitochondrial (Fragment) OS=Bos taurus GN=BCKDHA	13523.1	11552.4	9194.85	11447.2	0.954818	0.375808	0.398584
DECR1	F1N5J8	2,4-dienoyl CoA reductase 1, mitochondrial	Uncharacterized protein OS=Bos taurus GN=DECR1	209912	557742	243206	789194	1.94082e-06	0.0874949	0.195768
GC	F1N5M2	group-specific component (vitamin D binding protein)	Uncharacterized protein OS=Bos taurus GN=Bt.53584	1.41085e+06	1.51338e+06	1.30857e+06	1.40763e+06	0.2875	0.272682	0.985294
DDOST	F1N632	dolichyl-diphosphooligosaccharide--protein glycosyltransferase	Dolichyl-diphosphooligosaccharide--protein glycosyltransferase 48 kDa subunit OS=Bos taurus GN=DDOST	155823	107290	110879	95206.3	0.0536495	0.0843908	0.311349
Bt.70631	F1N650	-	Annexin OS=Bos taurus GN=Bt.70631	4.45052e+06	3.28361e+06	4.46731e+06	3.477e+06	6.34904e-05	0.650753	0.703492
DLAT	F1N690	dihydrolipoamide S-acetyltransferase	Dihydrolipoyllysine-residue acetyltransferase component of pyruvate dehydrogenase complex OS=Bos taurus GN=DLAT	24706.8	31207	16218.4	30357.5	0.0117411	0.232745	0.326912
BT.61778	F1N6C0	-	Uncharacterized protein OS=Bos taurus GN=BT.61778	385030	236195	260246	256851	0.0106234	0.0715677	0.0141796
1100001G20Rik	F1N6D0	RIKEN cDNA 1100001G20 gene	Uncharacterized protein (Fragment) OS=Bos taurus GN=LOC515676	8.32745e+06	3.99237e+06	7.54394e+06	3.80777e+06	7.25707e-06	0.515508	0.686773
FGF8	F1N6G8	fibroblast growth factor 8 (androgen-induced)	Uncharacterized protein OS=Bos taurus GN=FGF8	201824	11183.2	174267	11855.5	2.01014e-07	0.606942	0.589169
SURF1	F1N6P2	surfeit 1	Uncharacterized protein OS=Bos taurus GN=SURF1	325401	251391	338924	259725	0.00339831	0.651463	0.914423
HEPHL1	F1N752	hephaestin-like 1	Uncharacterized protein OS=Bos taurus GN=HEPHL1	3.4213e+06	321761	2.69221e+06	305591	1.22422e-10	0.189837	0.20919
TTN	F1N757	titin	Uncharacterized protein OS=Bos taurus GN=TTN	6.4359e+06	3.38651e+06	5.56568e+06	3.41805e+06	3.22771e-06	0.358126	0.323694
ACACA	F1N760	acetyl-CoA carboxylase alpha	Uncharacterized protein (Fragment) OS=Bos taurus GN=Bt.88312	2.53087e+06	2.98106e+06	2.73984e+06	3.34189e+06	0.00839443	0.13584	0.685439
CDKN1C	F1N786	cyclin-dependent kinase inhibitor 1C (p57, Kip2)	Uncharacterized protein OS=Bos taurus GN=CDKN1C	4470.58	25644.2	3802.13	31775.6	9.37341e-07	0.492982	0.394562
VCL	F1N789	vinculin	Uncharacterized protein OS=Bos taurus GN=Bt.102875	2.55313e+06	2.00876e+06	2.40428e+06	2.22284e+06	0.00339086	0.77565	0.120604
ALDH6A1	F1N7K8	aldehyde dehydrogenase 6 family, member A1	Uncharacterized protein OS=Bos taurus GN=BT.98765	165446	181930	122711	155904	0.253664	0.117919	0.697997
COL4A2	F1N7Q7	collagen, type IV, alpha 2	Collagen alpha-2(IV) chain (Fragment) OS=Bos taurus GN=COL4A2	173464	189311	161573	381097	0.0675381	0.157199	0.111011
CYB5R3	F1N7T1	cytochrome b5 reductase 3	NADH-cytochrome b5 reductase 3 soluble form (Fragment) OS=Bos taurus GN=CYB5R3	596825	888464	516902	861708	3.88775e-08	0.220847	0.537625
KCTD11	F2Z4C0	potassium channel tetramerisation domain containing 11	Uncharacterized protein OS=Bos taurus GN=BT.24709	72881.9	59634.3	102093	69057.8	0.00758424	0.0231754	0.22881
ACTR1A	F2Z4F0	ARP1 actin-related protein 1 homolog A, centractin alpha (yeast)	Uncharacterized protein OS=Bos taurus GN=BT.48228	9618.43	11876.1	9966.35	13481.8	0.0150679	0.388257	0.577072
Bt.87276	F6Q751	-	Uncharacterized protein OS=Bos taurus GN=Bt.87276	2.66119e+06	2.3537e+06	1.29225e+06	2.30959e+06	0.120277	0.00349286	0.00574705
PRKAR2B	F6Q9S4	protein kinase, cAMP-dependent, regulatory, type II, beta	cAMP-dependent protein kinase type II-beta regulatory subunit OS=Bos taurus GN=PRKAR2B	53030.2	77946	59065	57769.1	0.24179	0.479923	0.195211
MBP	F6QBP1	myelin basic protein	Myelin basic protein OS=Bos taurus GN=MBP	223470	41749.8	65071.9	36929.6	0.201067	0.317247	0.346179
Bt.104140	F6QTA8	-	Uncharacterized protein OS=Bos taurus GN=Bt.104140	22043.6	22227.7	20490.4	28907.9	0.0572609	0.247169	0.0680435
STXBP1	F6R0H3	syntaxin binding protein 1	Uncharacterized protein OS=Bos taurus GN=Bt.72190	13165.3	366.564	373.442	255.235	0.326736	0.327243	0.335517
KRT18	F6S1Q0	keratin 18	Uncharacterized protein OS=Bos taurus GN=Bt.65129	137984	107308	65534.7	29639.6	0.227873	0.00960284	0.923679
RBP4	G1K122	retinol binding protein 4, plasma	Retinol-binding protein 4 OS=Bos taurus GN=RBP4	306473	248697	251019	270715	0.417102	0.475537	0.10493
Bt.87494	G1K1K0	-	Ferritin OS=Bos taurus GN=Bt.87494	34088.7	7692.58	25787.3	5645.08	7.07506e-07	0.16861	0.400343
ILVBL	G1K1S1	ilvB (bacterial acetolactate synthase)-like	Uncharacterized protein (Fragment) OS=Bos taurus GN=Bt.24640	5.79123e+06	410626	4.34973e+06	318764	7.73237e-12	0.0791851	0.120043
UQCRC1	G1K1X0	ubiquinol-cytochrome c reductase core protein I	Uncharacterized protein OS=Bos taurus GN=Bt.23164	193791	436427	226123	478014	9.45035e-09	0.239729	0.881529
COL4A1	G1K238	collagen, type IV, alpha 1	Uncharacterized protein OS=Bos taurus GN=Bt.32410	986562	851676	882340	884823	0.229323	0.514832	0.212775
MDH2	G1K257	malate dehydrogenase 2, NAD (mitochondrial)	Malate dehydrogenase (Fragment) OS=Bos taurus GN=MDH2	1.81257e+06	3.15245e+06	1.93008e+06	3.27426e+06	8.41009e-10	0.426769	0.988561
TPD52L2	G3MWH1	tumor protein D52-like 2	Uncharacterized protein OS=Bos taurus GN=Bt.21340	4180.44	4092.95	4833.2	4724.7	0.749988	0.0440131	0.972732
LOC787246	G3MWN3	-	Uncharacterized protein OS=Bos taurus GN=LOC787246	620633	87314	569866	84566.7	6.05527e-12	0.557476	0.598413
ATP1B1	G3MWR4	ATPase, Na+/K+ transporting, beta 1 polypeptide	Uncharacterized protein OS=Bos taurus GN=Bt.49570	65867.7	798.828	928.596	537.496	0.326464	0.328352	0.332178
UQCRFS1	G3MXD1	ubiquinol-cytochrome c reductase, Rieske iron-sulfur polypeptide 1	Ubiquinol-cytochrome c reductase iron-sulfur subunit OS=Bos taurus GN=UQCRFS1	5469.47	13977.6	7129.24	18195.3	4.47231e-10	0.00920261	0.233514
-	G3MXQ7	-	Uncharacterized protein OS=Bos taurus	2.82726e+06	867745	2.08288e+06	769992	3.59272e-11	0.0119123	0.0482566
CENPT	G3MXW4	centromere protein T	Uncharacterized protein (Fragment) OS=Bos taurus GN=CENPT	164672	74145.5	169244	84946.7	2.68142e-06	0.61049	0.836163
NPDC1	G3MY47	neural proliferation, differentiation and control, 1	Uncharacterized protein OS=Bos taurus GN=NPDC1	373774	307774	313992	296920	0.414485	0.487046	0.629443
SDHA	G3MY67	succinate dehydrogenase complex, subunit A, flavoprotein (Fp)	Uncharacterized protein (Fragment) OS=Bos taurus GN=Bt.24449	203134	412177	196267	405425	2.15827e-13	0.675018	0.997196
SNX9	G3MZ54	sorting nexin 9	Uncharacterized protein OS=Bos taurus GN=SNX9	447595	527392	523521	375244	0.705581	0.674206	0.214116
-	G3MZ92	-	Uncharacterized protein (Fragment) OS=Bos taurus	967353	1.33753e+06	1.07237e+06	1.15948e+06	0.0169703	0.68825	0.127307
LOC100336922	G3MZD8	-	Uncharacterized protein (Fragment) OS=Bos taurus GN=LOC100336922	115073	48463.9	91495.5	45163.2	1.01853e-08	0.0670634	0.161709
-	G3MZL5	-	Uncharacterized protein (Fragment) OS=Bos taurus	7.16447e+06	5.41554e+06	8.86127e+06	4.73406e+06	0.192577	0.819226	0.593202
OGN	G3N088	osteoglycin	Corneal keratan sulfate proteoglycan 25 core protein OS=Bos taurus GN=OGN	5.07729e+06	1.78166e+06	3.72063e+06	1.41527e+06	8.77009e-10	0.00967596	0.121718
PLCH2	G3N0S6	phospholipase C, eta 2	Uncharacterized protein (Fragment) OS=Bos taurus GN=PLCH2	212339	236215	199106	218928	0.298154	0.4652	0.922336
Bt.97040	G3N0V0	-	Uncharacterized protein (Fragment) OS=Bos taurus GN=Bt.97040	1.10645e+07	7.82295e+06	1.0875e+07	7.42991e+06	0.0473433	0.857873	0.950103
Bt.29726	G3N2D7	-	Uncharacterized protein (Fragment) OS=Bos taurus GN=Bt.29726	642464	457904	703566	422813	0.0592625	0.91326	0.687491
RCN1	G3N2L2	reticulocalbin 1, EF-hand calcium binding domain	Uncharacterized protein (Fragment) OS=Bos taurus GN=Bt.96665	57683.6	140601	69079.5	108292	3.39503e-06	0.331524	0.048276
ANK2	G3N3N0	ankyrin 2, neuronal	Uncharacterized protein (Fragment) OS=Bos taurus GN=ANK2	12854.3	31481.2	11793.8	27989.2	1.08738e-08	0.305781	0.581815
SLC16A5	G3X6A0	solute carrier family 16, member 5 (monocarboxylic acid transporter 6)	Uncharacterized protein OS=Bos taurus GN=SLC16A5	456261	91484.6	308051	71122.9	5.95519e-07	0.0828672	0.183397
KLHL4	G3X6H8	kelch-like 4 (Drosophila)	Uncharacterized protein OS=Bos taurus GN=KLHL4	75514.9	115719	85289.9	96679.2	0.0241078	0.671771	0.19366
SH3BGRL3	G3X6S5	SH3 domain binding glutamic acid-rich protein like 3	SH3 domain-binding glutamic acid-rich-like protein 3 (Fragment) OS=Bos taurus GN=SH3BGRL3	47339.5	36301.6	47154.9	37927.2	0.0612318	0.890702	0.862966
-	G3X759	-	Uncharacterized protein (Fragment) OS=Bos taurus	12816.3	6683.81	16444.1	7288.1	0.000132508	0.230606	0.388747
GPX3	G3X8D7	glutathione peroxidase 3 (plasma)	Glutathione peroxidase OS=Bos taurus GN=GPX3	55375.8	68480	46697	60275	0.0798338	0.259805	0.974484
Bt.23418	G5E5A9	-	Uncharacterized protein OS=Bos taurus GN=Bt.23418	398416	168556	505320	146047	9.27198e-06	0.44557	0.245413
TALDO1	G5E5C8	transaldolase 1	Transaldolase OS=Bos taurus GN=TALDO1	595590	742246	653473	810474	0.00594375	0.226571	0.919934
Bt.72941	G5E5D5	-	Uncharacterized protein OS=Bos taurus GN=Bt.72941	1.89549e+06	1.02954e+06	1.72465e+06	1.02811e+06	4.50352e-10	0.313179	0.321167
RRAGB	G5E5G3	Ras-related GTP binding B	Uncharacterized protein OS=Bos taurus GN=Bt.33961	120875	85717.8	165053	75529.9	0.158411	0.695795	0.532593
VKORC1L1	G5E5S7	vitamin K epoxide reductase complex, subunit 1-like 1	Uncharacterized protein (Fragment) OS=Bos taurus GN=VKORC1L1	34897	40937	118113	55814.8	0.0452076	0.00105013	0.0166644
Bt.72941	G5E5T5	-	Uncharacterized protein (Fragment) OS=Bos taurus	924684	562880	785735	428108	0.000210094	0.116498	0.980459
VL1X	G5E5V1	-	Uncharacterized protein OS=Bos taurus GN=VL1X	123909	90886.8	145414	80061.1	0.0682389	0.838375	0.538127
-	G5E604	-	Uncharacterized protein (Fragment) OS=Bos taurus	233706	165511	202180	154525	0.22763	0.654277	0.828467
POSTN	G5E6M0	periostin, osteoblast specific factor	Uncharacterized protein OS=Bos taurus GN=Bt.64746	288369	89707.2	219743	82186.8	7.38226e-06	0.224465	0.327381
Bt.85322	G5E6M8	-	Uncharacterized protein OS=Bos taurus GN=Bt.85322	23884.6	26578.5	22605.5	26256.6	0.301164	0.792343	0.874879
TXN	G8JKZ8	thioredoxin	Thioredoxin (Fragment) OS=Bos taurus GN=TXN	2.61549e+06	676843	1.89603e+06	688589	2.8532e-11	0.024612	0.0205947
RNH1	H9GW43	ribonuclease/angiogenin inhibitor 1	Uncharacterized protein OS=Bos taurus GN=Bt.49065	118547	118475	127374	129758	0.885236	0.21564	0.878127
DPYSL2	O02675	dihydropyrimidinase-like 2	Dihydropyrimidinase-related protein 2 OS=Bos taurus GN=DPYSL2	311796	265100	221500	234298	0.706984	0.185715	0.510534
HSD17B10	O02691	hydroxysteroid (17-beta) dehydrogenase 10	3-hydroxyacyl-CoA dehydrogenase type-2 OS=Bos taurus GN=HSD17B10	85630.3	137866	61114.4	128956	6.38124e-06	0.13437	0.477608
RPS2	O18789	ribosomal protein S2	40S ribosomal protein S2 OS=Bos taurus GN=RPS2	10017.8	14286.7	12541.7	13273.4	0.166459	0.671077	0.323555
TTR	O46375	transthyretin	Transthyretin OS=Bos taurus GN=TTR	3.20606e+06	3.17586e+06	3.34377e+06	3.00504e+06	0.5034	0.951938	0.575298
HADHB	O46629	hydroxyacyl-CoA dehydrogenase/3-ketoacyl-CoA thiolase/enoyl-CoA hydratase (trifunctional protein), beta subunit	Trifunctional enzyme subunit beta, mitochondrial OS=Bos taurus GN=HADHB	168960	518411	161938	459342	9.97372e-10	0.367136	0.476345
PPM1B	O62830	protein phosphatase, Mg2+/Mn2+ dependent, 1B	Protein phosphatase 1B OS=Bos taurus GN=PPM1B	1.38087e+06	62120.7	827277	49368.5	7.18099e-10	0.0202577	0.0260136
PRDX6	O77834	peroxiredoxin 6	Peroxiredoxin-6 OS=Bos taurus GN=PRDX6	1.10025e+06	1.46867e+06	1.04191e+06	1.46787e+06	1.68824e-08	0.565961	0.576517
CRYZ	O97764	crystallin, zeta (quinone reductase)	Zeta-crystallin OS=Bos taurus GN=CRYZ	903700	1.10034e+06	879381	1.17878e+06	0.0219526	0.793199	0.6192
CYC1	P00125	cytochrome c-1	Cytochrome c1, heme protein, mitochondrial OS=Bos taurus GN=CYC1	17439.8	30715.1	22877.5	40658.7	0.00140211	0.0900716	0.611055
UQCRH	P00126	ubiquinol-cytochrome c reductase hinge protein	Cytochrome b-c1 complex subunit 6, mitochondrial OS=Bos taurus GN=UQCRH	63472.8	111255	70482.4	128885	4.01835e-07	0.138668	0.516555
UQCRB	P00129	ubiquinol-cytochrome c reductase binding protein	Cytochrome b-c1 complex subunit 7 OS=Bos taurus GN=UQCRB	8600.14	19129.5	10441.3	20966.9	3.07594e-08	0.197064	0.998933
CYB5A	P00171	cytochrome b5 type A (microsomal)	Cytochrome b5 OS=Bos taurus GN=CYB5A	1.72951e+06	3.62811e+06	2.00158e+06	3.78902e+06	8.83301e-09	0.351629	0.809642
COX4I1	P00423	cytochrome c oxidase subunit IV isoform 1	Cytochrome c oxidase subunit 4 isoform 1, mitochondrial OS=Bos taurus GN=COX4I1	256940	386470	252860	409687	5.40889e-06	0.711082	0.597734
COX5A	P00426	cytochrome c oxidase subunit Va	Cytochrome c oxidase subunit 5A, mitochondrial OS=Bos taurus GN=COX5A	123111	230367	122231	253669	9.82086e-09	0.457461	0.423305
COX6B1	P00429	cytochrome c oxidase subunit VIb polypeptide 1 (ubiquitous)	Cytochrome c oxidase subunit 6B1 OS=Bos taurus GN=COX6B1	227465	220772	239213	247417	0.976263	0.451952	0.769416
CAT	P00432	catalase	Catalase OS=Bos taurus GN=CAT	1.55809e+06	1.70956e+06	1.53977e+06	1.75198e+06	0.00993348	0.855883	0.647745
PRKAR2A	P00515	protein kinase, cAMP-dependent, regulatory, type II, alpha	cAMP-dependent protein kinase type II-alpha regulatory subunit OS=Bos taurus GN=PRKAR2A	68417.3	254044	80050.1	240217	0	0.835157	0.0213786
TST	P00586	thiosulfate sulfurtransferase (rhodanese)	Thiosulfate sulfurtransferase OS=Bos taurus GN=TST	8986.6	13420.3	10079.6	16571.5	0.00328349	0.22213	0.549705
LAP3	P00727	leucine aminopeptidase 3	Cytosol aminopeptidase OS=Bos taurus GN=LAP3	247922	134826	246548	120875	0.000174503	0.78331	0.821416
PRSS1	P00760	protease, serine, 1 (trypsin 1)	Cationic trypsin OS=Bos taurus	171738	168273	294767	200720	0.00828923	0.000100132	0.0134244
ATP5B	P00829	ATP synthase, H+ transporting, mitochondrial F1 complex, beta polypeptide	ATP synthase subunit beta, mitochondrial OS=Bos taurus GN=ATP5B	2.42007e+06	3.76383e+06	2.1161e+06	3.71738e+06	8.12452e-08	0.400024	0.535083
CA2	P00921	carbonic anhydrase II	Carbonic anhydrase 2 OS=Bos taurus GN=CA2	138944	89103.9	79782.6	74114.9	0.042624	0.00836109	0.102061
-	P00974	-	Pancreatic trypsin inhibitor OS=Bos taurus	479807	159152	387375	206339	0.00751016	0.796851	0.429318
AMBP	P00978	alpha-1-microglobulin/bikunin precursor	Protein AMBP OS=Bos taurus GN=AMBP	3.2051e+06	938414	2.45437e+06	836949	3.61419e-10	0.0483164	0.126929
KNG1	P01044-2	kininogen 1	Isoform LMW of Kininogen-1 OS=Bos taurus GN=KNG1	512059	589831	649968	625895	0.729786	0.267927	0.513575
B2M	P01888	beta-2-microglobulin	Beta-2-microglobulin OS=Bos taurus GN=B2M	14581.4	14743.8	15100.9	12864.6	0.495649	0.65433	0.431302
HBA	P01966	-	Hemoglobin subunit alpha OS=Bos taurus GN=HBA	1.16861e+08	7.6115e+07	8.44166e+07	7.88589e+07	0.0217795	0.130361	0.0754301
COL1A2	P02465	collagen, type I, alpha 2	Collagen alpha-2(I) chain OS=Bos taurus GN=COL1A2	6.07739e+06	595351	4.64522e+06	509681	8.18279e-12	0.0892643	0.129601
CRYAB	P02510	crystallin, alpha B	Alpha-crystallin B chain OS=Bos taurus GN=CRYAB	419531	747807	556992	1.12013e+06	0.000837053	0.0412452	0.332704
S100B	P02638	S100 calcium binding protein B	Protein S100-B OS=Bos taurus GN=S100B	286308	193983	289309	229190	0.0664871	0.635929	0.689701
CSN1S1	P02662	casein alpha s1	Alpha-S1-casein OS=Bos taurus GN=CSN1S1	2835.14	2689.88	2157.81	1264.76	0.405322	0.0981681	0.547752
FGA	P02672	fibrinogen alpha chain	Fibrinogen alpha chain OS=Bos taurus GN=FGA	1.81413e+06	1.11449e+06	2.00179e+06	991160	0.0117626	0.919986	0.627896
SLC25A4	P02722	solute carrier family 25 (mitochondrial carrier; adenine nucleotide translocator), member 4	ADP/ATP translocase 1 OS=Bos taurus GN=SLC25A4	499026	872508	408334	840331	1.205e-05	0.425197	0.702859
ALB	P02769	albumin	Serum albumin OS=Bos taurus GN=ALB	4.6973e+08	4.65475e+08	4.75094e+08	4.50419e+08	0.617586	0.866887	0.724227
COX6C	P04038	cytochrome c oxidase subunit VIc	Cytochrome c oxidase subunit 6C OS=Bos taurus GN=COX6C	22376.6	42860.1	19635.8	42114.8	1.06787e-06	0.618787	0.775463
ANXA2	P04272	annexin A2	Annexin A2 OS=Bos taurus GN=ANXA2	1.80115e+07	1.94273e+07	1.75401e+07	1.88838e+07	0.368649	0.739332	0.981128
NDUFV2	P04394	NADH dehydrogenase (ubiquinone) flavoprotein 2, 24kDa	NADH dehydrogenase [ubiquinone] flavoprotein 2, mitochondrial OS=Bos taurus GN=NDUFV2	30853.2	41032.5	24829.9	46515.8	0.000254046	0.94393	0.141757
ATP5D	P05630	ATP synthase, H+ transporting, mitochondrial F1 complex, delta subunit	ATP synthase subunit delta, mitochondrial OS=Bos taurus GN=ATP5D	175181	289723	167652	289824	8.43455e-10	0.778673	0.772823
ATP5C1	P05631-2	ATP synthase, H+ transporting, mitochondrial F1 complex, gamma polypeptide 1	Isoform Heart of ATP synthase subunit gamma, mitochondrial OS=Bos taurus GN=ATP5C1	40639.4	82682.8	39933	88346.4	7.78745e-09	0.659941	0.572252
DBI	P07107	diazepam binding inhibitor (GABA receptor modulator, acyl-CoA binding protein)	Acyl-CoA-binding protein OS=Bos taurus GN=DBI	111505	393889	121211	439570	7.01328e-13	0.263086	0.464373
PPP1R1B	P07516	protein phosphatase 1, regulatory (inhibitor) subunit 1B	Protein phosphatase 1 regulatory subunit 1B OS=Bos taurus GN=PPP1R1B	54616.5	67016.7	60775.7	88498.9	0.0180147	0.0944486	0.345462
CTSB	P07688	cathepsin B	Cathepsin B OS=Bos taurus GN=CTSB	12944.9	48008.9	14108.3	29610.5	1.46439e-05	0.0852941	0.052533
AK3	P08760	adenylate kinase 3	GTP:AMP phosphotransferase, mitochondrial OS=Bos taurus GN=AK3	17509.7	59623.8	19092.3	62444.5	9.34353e-12	0.572292	0.873525
Histone H2A type 1	P0C0S9	-	Histone H2A type 1 OS=Bos taurus	582930	976318	615717	859512	0.000518453	0.609156	0.365094
GAPDH	P10096	glyceraldehyde-3-phosphate dehydrogenase	Glyceraldehyde-3-phosphate dehydrogenase OS=Bos taurus GN=GAPDH	4.51902e+06	4.13065e+06	3.81982e+06	4.33659e+06	0.782921	0.294338	0.0598921
LGALS1	P11116	lectin, galactoside-binding, soluble, 1	Galectin-1 OS=Bos taurus GN=LGALS1	3.26188e+06	5.12809e+06	3.18584e+06	5.52993e+06	4.27527e-08	0.569748	0.405994
DBT	P11181	dihydrolipoamide branched chain transacylase E2	Lipoamide acyltransferase component of branched-chain alpha-keto acid dehydrogenase complex, mitochondrial OS=Bos taurus GN=DBT	23978.7	32571.3	27893.9	39096.2	0.000362292	0.0413153	0.597121
PDHB	P11966	pyruvate dehydrogenase (lipoamide) beta	Pyruvate dehydrogenase E1 component subunit beta, mitochondrial OS=Bos taurus GN=PDHB	124301	220107	119592	227511	8.79857e-10	0.905809	0.595751
SLC25A3	P12234-2	solute carrier family 25 (mitochondrial carrier; phosphate carrier), member 3	Isoform B of Phosphate carrier protein, mitochondrial OS=Bos taurus GN=SLC25A3	545980	425409	604880	450571	0.00205192	0.307596	0.679794
GOT2	P12344	glutamic-oxaloacetic transaminase 2, mitochondrial (aspartate aminotransferase 2)	Aspartate aminotransferase, mitochondrial OS=Bos taurus GN=GOT2	155482	270740	147532	296293	1.31852e-08	0.602468	0.324611
CAPNS1	P13135	calpain, small subunit 1	Calpain small subunit 1 OS=Bos taurus GN=CAPNS1	22174.4	15265.8	17379.7	11436.4	0.00673623	0.0595713	0.82763
SPARC	P13213	secreted protein, acidic, cysteine-rich (osteonectin)	SPARC OS=Bos taurus GN=SPARC	172480	332969	174041	202064	0.0655367	0.199146	0.188834
ANXA4	P13214	annexin A4	Annexin A4 OS=Bos taurus GN=ANXA4	21867	22618.7	25276.8	29152.8	0.431534	0.0974068	0.594271
UQCRQ	P13271	ubiquinol-cytochrome c reductase, complex III subunit VII, 9.5kDa	Cytochrome b-c1 complex subunit 8 OS=Bos taurus GN=UQCRQ	79230.6	65445.2	38605.9	23150	0.336443	0.00976074	0.955842
Atp5h	P13620	ATP synthase, H+ transporting, mitochondrial F0 complex, subunit d	ATP synthase subunit d, mitochondrial OS=Bos taurus GN=ATP5H	46735.7	77517.1	47327.4	84041.3	2.28063e-07	0.480379	0.55577
ATP5O	P13621	ATP synthase, H+ transporting, mitochondrial F1 complex, O subunit	ATP synthase subunit O, mitochondrial OS=Bos taurus GN=ATP5O	41595.9	83817.7	16316.6	72748	1.59639e-07	0.0165288	0.327364
PEBP1	P13696	phosphatidylethanolamine binding protein 1	Phosphatidylethanolamine-binding protein 1 OS=Bos taurus GN=PEBP1	3.5735e+06	4.94842e+06	3.5562e+06	5.50363e+06	1.1036e-06	0.32494	0.295337
APOA1	P15497	apolipoprotein A-I	Apolipoprotein A-I OS=Bos taurus GN=APOA1	4.37442e+06	3.45839e+06	5.4685e+06	3.91408e+06	0.00201349	0.0415304	0.386332
NDUFS1	P15690	NADH dehydrogenase (ubiquinone) Fe-S protein 1, 75kDa (NADH-coenzyme Q reductase)	NADH-ubiquinone oxidoreductase 75 kDa subunit, mitochondrial OS=Bos taurus GN=NDUFS1	46502.8	63353.1	52965.3	74644.1	0.0343176	0.31404	0.78242
WARS	P17248	tryptophanyl-tRNA synthetase	Tryptophan--tRNA ligase, cytoplasmic OS=Bos taurus GN=WARS	217475	242716	136848	172381	0.333465	0.0210525	0.868839
APOH	P17690	apolipoprotein H (beta-2-glycoprotein I)	Beta-2-glycoprotein 1 OS=Bos taurus GN=APOH	802122	661226	587831	532194	0.417397	0.161545	0.723707
CLU	P17697	clusterin	Clusterin OS=Bos taurus GN=CLU	41897.2	24691.1	47648.7	24769.7	3.86721e-07	0.346513	0.359467
FKBP1A	P18203	FK506 binding protein 1A, 12kDa	Peptidyl-prolyl cis-trans isomerase FKBP1A OS=Bos taurus GN=FKBP1A	208544	317083	212279	344635	3.7753e-08	0.339464	0.465585
APOC3	P19035	apolipoprotein C-III	Apolipoprotein C-III OS=Bos taurus GN=APOC3	37360.3	23015	58145.3	36602.8	0.00356158	0.00498799	0.528543
DPT	P19427	dermatopontin	Dermatopontin OS=Bos taurus GN=DPT	309905	173704	232092	149981	7.56291e-07	0.00644726	0.128024
ATP5A1	P19483	ATP synthase, H+ transporting, mitochondrial F1 complex, alpha subunit 1, cardiac muscle	ATP synthase subunit alpha, mitochondrial OS=Bos taurus GN=ATP5A1	2.0636e+06	2.91206e+06	1.8489e+06	2.76935e+06	1.37607e-06	0.227546	0.805524
ARHGDIA	P19803	Rho GDP dissociation inhibitor (GDI) alpha	Rho GDP-dissociation inhibitor 1 OS=Bos taurus GN=ARHGDIA	541743	727698	545128	758589	1.6484e-08	0.508098	0.594841
ALDH2	P20000	aldehyde dehydrogenase 2 family (mitochondrial)	Aldehyde dehydrogenase, mitochondrial OS=Bos taurus GN=ALDH2	652088	1.96027e+06	604443	1.91141e+06	1.05471e-14	0.591384	0.994566
ACO2	P20004	aconitase 2, mitochondrial	Aconitate hydratase, mitochondrial OS=Bos taurus GN=ACO2	1.73979e+06	2.82344e+06	1.80822e+06	2.95057e+06	1.70739e-06	0.600701	0.874883
MAOA	P21398	monoamine oxidase A	Amine oxidase [flavin-containing] A OS=Bos taurus GN=MAOA	204618	219507	177084	217154	0.042496	0.257476	0.338459
DCN	P21793	decorin	Decorin OS=Bos taurus GN=DCN	1.59591e+06	1.5264e+06	2.04526e+06	1.23124e+06	0.0530872	0.72713	0.0998649
UQCRC2	P23004	ubiquinol-cytochrome c reductase core protein II	Cytochrome b-c1 complex subunit 2, mitochondrial OS=Bos taurus GN=UQCRC2	42098.9	67056.5	41802.4	60146.1	2.68012e-06	0.337883	0.378507
CSTB	P25417	cystatin B (stefin B)	Cystatin-B OS=Bos taurus GN=CSTB	132125	183181	148098	179486	0.0170452	0.708428	0.549953
CD36	P26201	CD36 molecule (thrombospondin receptor)	Platelet glycoprotein 4 OS=Bos taurus GN=CD36	1.14175e+06	2.0444e+06	1.20524e+06	1.82603e+06	4.16535e-08	0.455522	0.179364
SERPINF2	P28800	serpin peptidase inhibitor, clade F (alpha-2 antiplasmin, pigment epithelium derived factor), member 2	Alpha-2-antiplasmin OS=Bos taurus GN=SERPINF2	1643.73	830.694	1108.65	779.293	0.166107	0.471478	0.552018
GSTP1	P28801	glutathione S-transferase pi 1	Glutathione S-transferase P OS=Bos taurus GN=GSTP1	1.707e+06	874844	1.36689e+06	826608	8.28324e-07	0.0856819	0.191361
BCHE	P32749	butyrylcholinesterase	Cholinesterase OS=Bos taurus GN=BCHE	10140.2	9739.8	4547.52	3492.85	0.658873	0.00111993	0.84242
GOT1	P33097	glutamic-oxaloacetic transaminase 1, soluble (aspartate aminotransferase 1)	Aspartate aminotransferase, cytoplasmic OS=Bos taurus GN=GOT1	303947	360734	275370	346609	0.000758217	0.217946	0.672984
SERPINA1	P34955	serpin peptidase inhibitor, clade A (alpha-1 antiproteinase, antitrypsin), member 1	Alpha-1-antiproteinase OS=Bos taurus GN=SERPINA1	1.49387e+06	1.57786e+06	1.37826e+06	1.37864e+06	0.670587	0.119985	0.673442
S100A4	P35466	S100 calcium binding protein A4	Protein S100-A4 OS=Bos taurus GN=S100A4	544966	44931	529110	52541.2	3.45117e-07	0.955781	0.874638
PRDX3	P35705	peroxiredoxin 3	Thioredoxin-dependent peroxide reductase, mitochondrial OS=Bos taurus GN=PRDX3	68026	80454.2	61108	80138.2	0.00702249	0.508981	0.546427
SOD2	P41976	superoxide dismutase 2, mitochondrial	Superoxide dismutase [Mn], mitochondrial OS=Bos taurus GN=SOD2	21074.1	37681	20001	40827.3	1.77272e-09	0.632571	0.33364
NDUFS8	P42028	NADH dehydrogenase (ubiquinone) Fe-S protein 8, 23kDa (NADH-coenzyme Q reductase)	NADH dehydrogenase [ubiquinone] iron-sulfur protein 8, mitochondrial OS=Bos taurus GN=NDUFS8	60458.3	76662.8	85149.3	74784.5	0.778221	0.276068	0.206302
NDUFA8	P42029	NADH dehydrogenase (ubiquinone) 1 alpha subcomplex, 8, 19kDa	NADH dehydrogenase [ubiquinone] 1 alpha subcomplex subunit 8 OS=Bos taurus GN=NDUFA8	23890.7	37590	21973.9	40729.6	1.33262e-06	0.819371	0.348652
PPP3CA	P48452-2	protein phosphatase 3, catalytic subunit, alpha isozyme	Isoform 2 of Serine/threonine-protein phosphatase 2B catalytic subunit alpha isoform OS=Bos taurus GN=PPP3CA	155816	40726.4	148333	35763.7	0.00022614	0.818806	0.962986
VIM	P48616	vimentin	Vimentin OS=Bos taurus GN=VIM	6.58602e+07	5.8844e+07	6.51566e+07	6.21498e+07	0.441088	0.840692	0.75691
SULT1A1	P50227	sulfotransferase family, cytosolic, 1A, phenol-preferring, member 1	Sulfotransferase 1A1 OS=Bos taurus GN=SULT1A1	421122	443078	416400	465737	0.212346	0.750513	0.627852
GDI2	P50397	GDP dissociation inhibitor 2	Rab GDP dissociation inhibitor beta OS=Bos taurus GN=GDI2	987808	949807	1.02227e+06	1.10499e+06	0.772559	0.226087	0.437388
BLVRB	P52556	biliverdin reductase B (flavin reductase (NADPH))	Flavin reductase (NADPH) OS=Bos taurus GN=BLVRB	298581	311944	299756	357027	0.0804623	0.244907	0.269125
ITGB1	P53712	integrin, beta 1 (fibronectin receptor, beta polypeptide, antigen CD29 includes MDF2, MSK12)	Integrin beta-1 OS=Bos taurus GN=ITGB1	568551	636093	550265	660779	0.0207476	0.930428	0.558917
MSRA	P54149	methionine sulfoxide reductase A	Mitochondrial peptide methionine sulfoxide reductase OS=Bos taurus GN=MSRA	259589	328725	222633	279751	0.0254146	0.11927	0.823812
FABP5	P55052	fatty acid binding protein 5 (psoriasis-associated)	Fatty acid-binding protein, epidermal OS=Bos taurus GN=FABP5	2.81115e+06	4.14527e+06	2.96985e+06	4.51955e+06	7.53049e-06	0.32004	0.685321
MFAP4	P55918	microfibrillar-associated protein 4	Microfibril-associated glycoprotein 4 OS=Bos taurus GN=MFAP4	193683	108528	85098.3	104945	0.514744	0.266697	0.2978
MYL6	P60661-2	myosin, light chain 6, alkali, smooth muscle and non-muscle	Isoform Smooth muscle of Myosin light polypeptide 6 OS=Bos taurus GN=MYL6	754574	707389	753229	902425	0.523528	0.230186	0.22394
ACTB	P60712	actin, beta	Actin, cytoplasmic 1 OS=Bos taurus GN=ACTB	3.70103e+07	3.53195e+07	3.50774e+07	4.08469e+07	0.521248	0.571578	0.244757
S100A10	P60902	S100 calcium binding protein A10	Protein S100-A10 OS=Bos taurus GN=S100A10	1.32412e+06	1.6587e+06	1.4714e+06	1.68455e+06	0.0627191	0.545031	0.670674
RHOA	P61585	ras homolog family member A	Transforming protein RhoA OS=Bos taurus GN=RHOA	1244.46	2065.17	1206.27	2524.67	0.000188854	0.404603	0.326045
HSPE1	P61603	heat shock 10kDa protein 1 (chaperonin 10)	10 kDa heat shock protein, mitochondrial OS=Bos taurus GN=HSPE1	423278	642676	477182	736915	2.2784e-08	0.0246152	0.523064
Histone H4	P62803	-	Histone H4 OS=Bos taurus	745037	1.16388e+06	1.05699e+06	1.14555e+06	0.0492247	0.24417	0.191599
RAP1A	P62833	RAP1A, member of RAS oncogene family	Ras-related protein Rap-1A OS=Bos taurus GN=RAP1A	102426	115428	92040.6	114676	0.201784	0.686003	0.726481
GNB1	P62871	guanine nucleotide binding protein (G protein), beta polypeptide 1	Guanine nucleotide-binding protein G(I)/G(S)/G(T) subunit beta-1 OS=Bos taurus GN=GNB1	409211	609223	349262	625006	1.30915e-08	0.469164	0.218687
PPIA	P62935	peptidylprolyl isomerase A (cyclophilin A)	Peptidyl-prolyl cis-trans isomerase A OS=Bos taurus GN=PPIA	2.60944e+06	2.58738e+06	2.86629e+06	2.79427e+06	0.779716	0.174864	0.88185
HINT1	P62958	histidine triad nucleotide binding protein 1	Histidine triad nucleotide-binding protein 1 OS=Bos taurus GN=HINT1	104638	129366	131200	148864	0.241466	0.204128	0.843382
RPS27A	P62992	ribosomal protein S27a	Ubiquitin-40S ribosomal protein S27a OS=Bos taurus GN=RPS27A	2.889e+06	2.66066e+06	2.46861e+06	2.53124e+06	0.741168	0.277787	0.562736
VAMP2	P63026	vesicle-associated membrane protein 2 (synaptobrevin 2)	Vesicle-associated membrane protein 2 OS=Bos taurus GN=VAMP2	12554.3	10685.9	7395.62	12356	0.616477	0.572244	0.272807
GNG2	P63212	guanine nucleotide binding protein (G protein), gamma 2	Guanine nucleotide-binding protein G(I)/G(S)/G(O) subunit gamma-2 OS=Bos taurus GN=GNG2	29458.3	79932.1	24196.5	68542.2	6.44476e-06	0.339382	0.723241
VDAC2	P68002	voltage-dependent anion channel 2	Voltage-dependent anion-selective channel protein 2 OS=Bos taurus GN=VDAC2	325190	630584	300961	646136	1.26277e-12	0.873112	0.466095
EEF1A1	P68103	eukaryotic translation elongation factor 1 alpha 1	Elongation factor 1-alpha 1 OS=Bos taurus GN=EEF1A1	2.37315e+06	2.24248e+06	2.57367e+06	2.4497e+06	0.270421	0.0825859	0.976617
PAFAH1B2	P68401	platelet-activating factor acetylhydrolase 1b, catalytic subunit 2 (30kDa)	Platelet-activating factor acetylhydrolase IB subunit beta OS=Bos taurus GN=PAFAH1B2	14177.9	7521.25	4993.47	6363.72	0.376162	0.0894452	0.182966
CAV1	P79132	caveolin 1, caveolae protein, 22kDa	Caveolin-1 OS=Bos taurus GN=CAV1	2.1879e+06	3.82683e+06	2.81248e+06	4.04651e+06	2.39314e-09	0.0173995	0.235515
ANXA6	P79134	annexin A6	Annexin A6 OS=Bos taurus GN=ANXA6	1.24476e+06	1.9582e+06	1.63049e+06	2.17474e+06	2.71178e-06	0.00908105	0.437593
MIF	P80177	macrophage migration inhibitory factor (glycosylation-inhibiting factor)	Macrophage migration inhibitory factor OS=Bos taurus GN=MIF	773591	770476	827850	857255	0.786827	0.154131	0.738083
PPIB	P80311	peptidylprolyl isomerase B (cyclophilin B)	Peptidyl-prolyl cis-trans isomerase B OS=Bos taurus GN=PPIB	376177	538631	256919	426507	1.09151e-06	0.000179481	0.895096
XDH	P80457	xanthine dehydrogenase	Xanthine dehydrogenase/oxidase OS=Bos taurus GN=XDH	10533.3	1799.43	4408.76	2782.45	0.0621873	0.343275	0.193378
CFB	P81187	complement factor B	Complement factor B OS=Bos taurus GN=CFB	42192.5	47203.2	49439.6	42455.8	0.874712	0.84169	0.341643
ANXA5	P81287	annexin A5	Annexin A5 OS=Bos taurus GN=ANXA5	4.14216e+06	4.67691e+06	4.40895e+06	4.70909e+06	0.0326159	0.427561	0.532656
ERP29	P81623	endoplasmic reticulum protein 29	Endoplasmic reticulum resident protein 29 OS=Bos taurus GN=ERP29	29444.3	72109	24426.7	67451.6	1.93726e-09	0.334875	0.971121
APOA2	P81644	apolipoprotein A-II	Apolipoprotein A-II OS=Bos taurus GN=APOA2	46777.9	27618.9	44819.5	29305.5	0.0151927	0.983967	0.787697
TUBA1A	P81947	tubulin, alpha 1a	Tubulin alpha-1B chain OS=Bos taurus	9.90554e+06	1.00974e+07	8.29628e+06	1.02212e+07	0.196094	0.360635	0.287505
NDUFA4	Q01321	NADH dehydrogenase (ubiquinone) 1 alpha subcomplex, 4, 9kDa	NADH dehydrogenase [ubiquinone] 1 alpha subcomplex subunit 4 OS=Bos taurus GN=NDUFA4	182509	287339	119322	274825	4.68669e-07	0.0687158	0.215503
BDH1	Q02337	3-hydroxybutyrate dehydrogenase, type 1	D-beta-hydroxybutyrate dehydrogenase, mitochondrial OS=Bos taurus GN=BDH1	37379.2	99301.4	33404.6	85855.5	2.81483e-06	0.381286	0.632404
LUM	Q05443	lumican	Lumican OS=Bos taurus GN=LUM	8.61385e+06	3.23217e+06	5.95904e+06	2.61039e+06	8.65696e-09	0.00522165	0.0705916
UGP2	Q07130	UDP-glucose pyrophosphorylase 2	UTP--glucose-1-phosphate uridylyltransferase OS=Bos taurus GN=UGP2	275956	349408	240453	344864	0.000258207	0.35456	0.472811
RTN3	Q08D83-2	reticulon 3	Isoform 2 of Reticulon-3 OS=Bos taurus GN=RTN3	126666	165056	126741	179533	0.000140993	0.487965	0.492391
CRAT	Q08DN5	carnitine O-acetyltransferase	Carnitine acetyltransferase OS=Bos taurus GN=MGC142781	27963.9	41522.1	24525.1	39062.4	0.0189097	0.605019	0.931427
NMD3	Q08DS5	NMD3 homolog (S. cerevisiae)	60S ribosomal export protein NMD3 OS=Bos taurus GN=NMD3	79164.4	89013	97924.8	71000.3	0.625607	0.982918	0.297107
USP14	Q0IIF7	ubiquitin specific peptidase 14 (tRNA-guanine transglycosylase)	Ubiquitin carboxyl-terminal hydrolase 14 OS=Bos taurus GN=USP14	10448.9	13296.8	9110.54	13979.2	0.00183604	0.771997	0.375191
DYNC1I2	Q0III3	dynein, cytoplasmic 1, intermediate chain 2	Cytoplasmic dynein 1 intermediate chain 2 OS=Bos taurus GN=DYNC1I2	2318.37	2973.57	2663.3	3589.23	0.00293317	0.0576294	0.581288
SNTN	Q0P561	sentan, cilia apical structure protein	Sentan OS=Bos taurus GN=SNTN	16996.3	11511.4	32772.7	10100.7	0.247671	0.551776	0.477083
CYB5B	Q0P5F6	cytochrome b5 type B (outer mitochondrial membrane)	CYB5B protein OS=Bos taurus GN=CYB5B	104235	153525	107933	178500	0.000280799	0.329309	0.467428
CA5B	Q0V890	carbonic anhydrase VB, mitochondrial	Carbonic anhydrase VB, mitochondrial OS=Bos taurus GN=CA5B	83439.3	97179	96928.7	91130.7	0.831207	0.841691	0.600763
SORBS1	Q0VCF1	sorbin and SH3 domain containing 1	Sorbin and SH3 domain containing 1 OS=Bos taurus GN=SORBS1	59864.8	90279.3	48159.6	87545.3	1.05473e-06	0.209774	0.431836
APIP	Q0VCJ2	APAF1 interacting protein	Probable methylthioribulose-1-phosphate dehydratase OS=Bos taurus GN=APIP	136587	155004	197920	140356	0.692513	0.637412	0.44453
ATIC	Q0VCK0	5-aminoimidazole-4-carboxamide ribonucleotide formyltransferase/IMP cyclohydrolase	Bifunctional purine biosynthesis protein PURH OS=Bos taurus GN=ATIC	27546.5	35028.8	20514.9	34102.2	0.000144131	0.107983	0.213212
Gstt3	Q0VCS8	glutathione S-transferase, theta 3	Glutathione S-transferase, theta 3 OS=Bos taurus GN=GSTT3	358548	55061.3	328451	50924	3.58791e-12	0.50144	0.60961
PEA15	Q0VCY8	phosphoprotein enriched in astrocytes 15	Phosphoprotein enriched in astrocytes 15 OS=Bos taurus GN=PEA15	17551.3	19497.7	19050.9	23984.9	0.080236	0.125485	0.437246
ACSL1	Q0VCZ8	acyl-CoA synthetase long-chain family member 1	Acyl-CoA synthetase long-chain family member 1 OS=Bos taurus GN=ACSL1	1.48616e+06	2.24134e+06	1.69235e+06	2.48508e+06	0.00147607	0.314286	0.932463
HAPLN2	Q0VD13	hyaluronan and proteoglycan link protein 2	Hyaluronan and proteoglycan link protein 2 OS=Bos taurus GN=HAPLN2	7158.99	3715.85	5260	1848.8	0.130287	0.399024	0.994257
MAP2K1	Q0VD16	mitogen-activated protein kinase kinase 1	MAP2K1 protein OS=Bos taurus GN=MAP2K1	264847	280196	250743	223797	0.844625	0.23917	0.476594
VPS4B	Q0VD48	vacuolar protein sorting 4 homolog B (S. cerevisiae)	Vacuolar protein sorting-associated protein 4B OS=Bos taurus GN=VPS4B	3.48725e+06	3.37923e+06	3.91198e+06	3.39046e+06	0.245038	0.417849	0.441974
FH	Q148D3	fumarate hydratase	Fumarate hydratase OS=Bos taurus GN=FH	53114.7	93135.1	47304.3	93008.6	1.07102e-07	0.627973	0.64263
TMEM167A	Q148I3	transmembrane protein 167A	Protein kish-A OS=Bos taurus GN=TMEM167A	3361.85	5143.31	2696.59	5271.57	2.5825e-05	0.540556	0.367747
OGDH	Q148N0	oxoglutarate (alpha-ketoglutarate) dehydrogenase (lipoamide)	2-oxoglutarate dehydrogenase, mitochondrial OS=Bos taurus GN=OGDH	42193.6	75046.2	44314	79909	3.38394e-07	0.504079	0.792346
MAP2K2	Q17QH2	mitogen-activated protein kinase kinase 2	MAP2K2 protein OS=Bos taurus GN=MAP2K2	37388.7	20078.3	36301.2	20581.7	0.000211877	0.940574	0.839135
ACAT2	Q17QI3	acetyl-CoA acetyltransferase 2	Acetyl-Coenzyme A acetyltransferase 2 OS=Bos taurus GN=ACAT2	39858.1	108129	38906.1	94778.7	1.44231e-10	0.267612	0.335224
SDPR	Q17QZ6	serum deprivation response	SDPR protein (Fragment) OS=Bos taurus GN=SDPR	284589	814573	301268	764950	1.4444e-13	0.66433	0.384929
MARC2	Q1LZH1	mitochondrial amidoxime reducing component 2	MOSC domain-containing protein 2, mitochondrial OS=Bos taurus GN=MARC2	3239.39	5320.22	2478.89	5962.95	0.00047465	0.933969	0.327257
NUDT13	Q1RMI9	nudix (nucleoside diphosphate linked moiety X)-type motif 13	Nudix (Nucleoside diphosphate linked moiety X)-type motif 13 OS=Bos taurus GN=NUDT13	419686	432113	490888	393971	0.327807	0.699702	0.207979
OXCT1	Q24JZ7	3-oxoacid CoA transferase 1	Succinyl-CoA:3-ketoacid-coenzyme A transferase OS=Bos taurus GN=OXCT1	340421	517482	310329	450161	5.07172e-06	0.094917	0.514284
DHRS7	Q24K14	dehydrogenase/reductase (SDR family) member 7	Dehydrogenase/reductase (SDR family) member 7 OS=Bos taurus GN=DHRS7	1.62553e+06	1.04469e+06	1.77339e+06	984757	0.125881	0.920044	0.812557
HSPA1B	Q27965	heat shock 70kDa protein 1A	Heat shock 70 kDa protein 1B OS=Bos taurus GN=HSPA1B	4.15135e+06	4.02594e+06	4.28739e+06	4.50874e+06	0.860041	0.260754	0.525344
MYO1C	Q27966-3	myosin IC	Isoform 3 of Unconventional myosin-Ic OS=Bos taurus GN=MYO1C	2.28074e+06	1.71226e+06	1.98279e+06	1.71009e+06	0.000158176	0.130881	0.136307
CAPN2	Q27971	calpain 2, (m/II) large subunit	Calpain-2 catalytic subunit OS=Bos taurus GN=CAPN2	49951.7	38675.9	42481.8	36502.3	0.000818694	0.0452849	0.259503
MFAP5	Q28022	microfibrillar associated protein 5	Microfibrillar-associated protein 5 OS=Bos taurus GN=MFAP5	323062	228519	322118	241058	0.143174	0.92148	0.908746
S100A7	Q28050	S100 calcium binding protein A7	Protein S100-A7 OS=Bos taurus GN=S100A7	516010	121013	397810	147408	1.72235e-06	0.398895	0.188055
ASPH	Q28056	aspartate beta-hydroxylase	Aspartyl/asparaginyl beta-hydroxylase OS=Bos taurus GN=ASPH	63971.4	233180	108992	208046	1.96917e-09	0.524963	0.0310381
CFH	Q28085	complement factor H	Complement factor H OS=Bos taurus GN=CFH	8505.94	7505.95	12550.9	6885.77	0.236441	0.539178	0.404264
ATP5J2	Q28851	ATP synthase, H+ transporting, mitochondrial Fo complex, subunit F2	ATP synthase subunit f, mitochondrial OS=Bos taurus GN=ATP5J2	19145.9	39907	15908.9	42744	4.39158e-07	0.956594	0.411348
TF	Q29443	transferrin	Serotransferrin OS=Bos taurus GN=TF	3.25775e+07	3.15708e+07	3.51241e+07	3.1354e+07	0.437702	0.703868	0.652282
PTGIS	Q29626	prostaglandin I2 (prostacyclin) synthase	Prostacyclin synthase OS=Bos taurus GN=PTGIS	2252.51	1171.41	2225.69	1505.32	0.029092	0.697835	0.648772
CS	Q29RK1	citrate synthase	Citrate synthase, mitochondrial OS=Bos taurus GN=CS	404062	514222	305482	424095	0.00324109	0.0129148	0.906149
PC	Q29RK2	pyruvate carboxylase	Pyruvate carboxylase, mitochondrial OS=Bos taurus GN=PC	56564.1	61624.8	70028.8	66064.2	0.951294	0.32268	0.615787
ACAT1	Q29RZ0	acetyl-CoA acetyltransferase 1	Acetyl-CoA acetyltransferase, mitochondrial OS=Bos taurus GN=ACAT1	425318	624834	416333	625369	3.67594e-05	0.920061	0.909967
SLC16A7	Q2EF45	solute carrier family 16, member 7 (monocarboxylic acid transporter 2)	Monocarboxylate transporter 2 OS=Bos taurus GN=SLC16A7	8102.78	8918.13	8305.59	10678.3	0.0213871	0.144565	0.243736
CNN1	Q2HJ38	calponin 1, basic, smooth muscle	Calponin-1 OS=Bos taurus GN=CNN1	185568	111114	66834.2	647436	0.139022	0.219365	0.0587036
MSN	Q2HJ49	moesin	Moesin OS=Bos taurus GN=MSN	609928	601004	577268	605654	0.753548	0.651678	0.548184
PHB2	Q2HJ97	prohibitin 2	Prohibitin-2 OS=Bos taurus GN=PHB2	19989.7	17791.6	30069.9	17793.4	0.0751941	0.208572	0.208727
ECHDC1	Q2HJD5	enoyl CoA hydratase domain containing 1	Ethylmalonyl-CoA decarboxylase OS=Bos taurus GN=ECHDC1	157876	207416	156268	186331	0.11339	0.644895	0.692284
VPS35	Q2HJG5	vacuolar protein sorting 35 homolog (S. cerevisiae)	Vacuolar protein sorting-associated protein 35 OS=Bos taurus GN=VPS35	891283	789737	1.0004e+06	946901	0.485706	0.235115	0.828289
DNPEP	Q2HJH1	aspartyl aminopeptidase	Aspartyl aminopeptidase OS=Bos taurus GN=DNPEP	3838.36	4220.59	2209.22	3615.35	0.00543507	0.000786469	0.0955079
LRG1	Q2KIF2	leucine-rich alpha-2-glycoprotein 1	Leucine-rich alpha-2-glycoprotein 1 OS=Bos taurus GN=LRG1	53207.1	50706.3	43521.5	51024.9	0.413788	0.131572	0.108274
HIST1H2BD	Q2KII5	histone cluster 1, H2bd	Histone H2B OS=Bos taurus GN=HIST1H2BI	1.09037e+06	1.50597e+06	1.53191e+06	1.56705e+06	0.202041	0.156311	0.279552
GLYAT	Q2KIR7	glycine-N-acyltransferase	Glycine N-acyltransferase OS=Bos taurus GN=GLYAT	2.55224e+06	915085	1.90464e+06	888262	4.15014e-08	0.068843	0.092536
CLEC3B	Q2KIS7	C-type lectin domain family 3, member B	Tetranectin OS=Bos taurus GN=CLEC3B	191816	96418.9	132680	77240	0.000159152	0.0315432	0.257894
Protein HP-20 homolog	Q2KIT0	-	Protein HP-20 homolog OS=Bos taurus	201671	220530	167918	187163	0.175555	0.0208926	0.98886
Protein HP-25 homolog 2	Q2KIU3	-	Protein HP-25 homolog 2 OS=Bos taurus	165317	203071	166000	184761	0.0504647	0.528984	0.49778
SELENBP1	Q2KJ32	selenium binding protein 1	Selenium-binding protein 1 OS=Bos taurus GN=SELENBP1	160037	64661.9	133750	69896.7	9.28898e-07	0.415384	0.226044
TSPAN14	Q2KJ41	tetraspanin 14	Tetraspanin 14 OS=Bos taurus GN=TSPAN14	110216	93855.7	128307	95826.3	0.110728	0.504261	0.59101
EHD2	Q2KJ47	EH-domain containing 2	EH-domain containing 2 OS=Bos taurus GN=EHD2	4.81406e+06	6.23555e+06	3.98241e+06	5.3918e+06	0.000119092	0.0132955	0.984917
IMPAD1	Q2KJ53	inositol monophosphatase domain containing 1	Inositol monophosphatase 3 OS=Bos taurus GN=IMPAD1	285581	134535	244320	113354	3.45278e-07	0.153482	0.64073
FBLN5	Q2KJ89	fibulin 5	Fibulin 5 OS=Bos taurus GN=FBLN5	112499	87589.4	87297.2	105200	0.777862	0.759909	0.0927954
CDC42	Q2KJ93	cell division cycle 42 (GTP binding protein, 25kDa)	Cell division control protein 42 homolog OS=Bos taurus GN=CDC42	404065	446082	574753	544971	0.936806	0.0888551	0.642352
ZNF837	Q2KJF1	zinc finger protein 837	Alpha-1B-glycoprotein OS=Bos taurus GN=A1BG	1.17468e+06	1.27197e+06	887188	919154	0.600464	0.0139064	0.790867
SERPINH1	Q2KJH6	serpin peptidase inhibitor, clade H (heat shock protein 47), member 1, (collagen binding protein 1)	Serpin H1 OS=Bos taurus GN=SERPINH1	1.41626e+06	3.09588e+06	1.22612e+06	1.85634e+06	0.00265654	0.0507719	0.145281
FAM49B	Q2KJI3	family with sequence similarity 49, member B	Protein FAM49B OS=Bos taurus GN=FAM49B	56732.3	56969.9	45504.6	64635.1	0.0721698	0.733633	0.0790323
C10orf116	Q2NKR5	chromosome 10 open reading frame 116	Chromosome 10 open reading frame 116 ortholog OS=Bos taurus GN=C28H10ORF116	1.54441e+06	2.12192e+06	1.37083e+06	2.00817e+06	0.000586281	0.367172	0.850014
CARHSP1	Q2NKU4	calcium regulated heat stable protein 1, 24kDa	Calcium regulated heat stable protein 1, 24kDa OS=Bos taurus GN=CARHSP1	56420.4	93642.2	50408.9	88778.8	6.56655e-06	0.433154	0.933686
GSTT1	Q2NL00	glutathione S-transferase theta 1	Glutathione S-transferase theta-1 OS=Bos taurus GN=GSTT1	8894.55	2453.99	6259.39	3298.11	0.00380944	0.552621	0.252775
UCHL3	Q2TBG8	ubiquitin carboxyl-terminal esterase L3 (ubiquitin thiolesterase)	Ubiquitin carboxyl-terminal hydrolase isozyme L3 OS=Bos taurus GN=UCHL3	39199	45013.9	42865.7	57368.7	0.0217974	0.0656792	0.307791
PCCB	Q2TBR0	propionyl CoA carboxylase, beta polypeptide	Propionyl-CoA carboxylase beta chain, mitochondrial OS=Bos taurus GN=PCCB	92165.2	65226.6	64255.8	87233.8	0.873209	0.812074	0.0519779
ETFB	Q2TBV3	electron-transfer-flavoprotein, beta polypeptide	Electron transfer flavoprotein subunit beta OS=Bos taurus GN=ETFB	89654.4	298406	89637.7	308923	2.52451e-08	0.852652	0.852188
C3	Q2UVX4	complement component 3	Complement C3 OS=Bos taurus GN=C3	3.21462e+06	2.73096e+06	3.15108e+06	2.31352e+06	0.0194257	0.374347	0.511952
POLR1D	Q2YDK5	polymerase (RNA) I polypeptide D, 16kDa	Polymerase (RNA) I polypeptide D OS=Bos taurus GN=POLR1D	249883	185694	272690	210912	0.00156204	0.192402	0.947003
PSMB5	Q32KL2	proteasome (prosome, macropain) subunit, beta type, 5	Proteasome subunit beta type-5 OS=Bos taurus GN=PSMB5	10050	12502.5	9757.65	16088.8	0.00186382	0.208172	0.140474
NUTF2	Q32KP9	nuclear transport factor 2	Nuclear transport factor 2 OS=Bos taurus GN=NUTF2	42838.7	66798.1	48229.7	78264.4	0.000253079	0.201633	0.641106
ISOC2	Q32KX0	isochorismatase domain containing 2	Isochorismatase domain-containing protein 2, mitochondrial OS=Bos taurus GN=ISOC2	1146.28	2458.22	996.963	2735.26	0.00964066	0.908115	0.700744
PTGR2	Q32L99	prostaglandin reductase 2	Prostaglandin reductase 2 OS=Bos taurus GN=PTGR2	15655.6	19756.3	14168.2	25938.4	0.0037213	0.357186	0.137381
ACLY	Q32PF2	ATP citrate lyase	ATP-citrate synthase OS=Bos taurus GN=ACLY	4.99615e+06	6.38e+06	4.52071e+06	6.09953e+06	0.0492664	0.604096	0.893368
ZBTB16	Q32PJ4	zinc finger and BTB domain containing 16	Uncharacterized protein OS=Bos taurus GN=ZBTB16	261844	4352.95	269429	2971.96	2.45089e-05	0.952789	0.931816
NEDD1	Q3B7M6	neural precursor cell expressed, developmentally down-regulated 1	Protein NEDD1 OS=Bos taurus GN=NEDD1	60436.9	43871.3	49670.2	50632.7	0.399836	0.827878	0.345064
MPST	Q3MHG3	mercaptopyruvate sulfurtransferase	Sulfurtransferase OS=Bos taurus GN=MPST	42276.2	13514.6	17868.4	18018.4	0.357594	0.520548	0.352656
FSCN1	Q3MHK9	fascin homolog 1, actin-bundling protein (Strongylocentrotus purpuratus)	Fascin homolog 1, actin-bundling protein (Strongylocentrotus purpuratus) OS=Bos taurus GN=FSCN1	14990.2	10027.6	11413.9	7832.05	0.0153224	0.0920174	0.679609
AHCY	Q3MHL4	adenosylhomocysteinase	Adenosylhomocysteinase OS=Bos taurus GN=AHCY	222004	249996	227113	257998	0.00576856	0.511038	0.884275
TUBB4B	Q3MHM5	tubulin, beta 4B class IVb	Tubulin beta-4B chain OS=Bos taurus GN=TUBB4B	6.63993e+06	7.51133e+06	6.23057e+06	7.82842e+06	0.00515652	0.910528	0.379593
C9	Q3MHN2	complement component 9	Complement component C9 OS=Bos taurus GN=C9	38940.8	40693.3	29572.1	37370.4	0.124312	0.0443372	0.324445
UBE2L3	Q3MHP1	ubiquitin-conjugating enzyme E2L 3	Ubiquitin-conjugating enzyme E2 L3 OS=Bos taurus GN=UBE2L3	133327	240598	146656	244655	5.92429e-09	0.491674	0.713008
LYPLA1	Q3MHR0	lysophospholipase I	Acyl-protein thioesterase 1 OS=Bos taurus GN=LYPLA1	11427.9	17277.9	11950.2	18576.3	0.00361012	0.646496	0.844801
SUCLG2	Q3MHX5	succinate-CoA ligase, GDP-forming, beta subunit	Succinyl-CoA ligase [GDP-forming] subunit beta, mitochondrial OS=Bos taurus GN=SUCLG2	35305.7	49802.9	31147.4	58918.2	0.0124755	0.756476	0.408812
CSRP1	Q3MHY1	cysteine and glycine-rich protein 1	Cysteine and glycine-rich protein 1 OS=Bos taurus GN=CSRP1	305779	264601	227728	627691	0.136361	0.233261	0.0697676
ILK	Q3SWY2	integrin-linked kinase	Integrin-linked protein kinase OS=Bos taurus GN=ILK	117381	150004	105890	160079	9.46843e-07	0.919588	0.131994
SERPINA7	Q3SYR0	serpin peptidase inhibitor, clade A (alpha-1 antiproteinase, antitrypsin), member 7	Serpin peptidase inhibitor, clade A (Alpha-1 antiproteinase, antitrypsin), member 7 OS=Bos taurus GN=SERPINA7	3825.77	3406.79	3365.61	2995.45	0.246638	0.201913	0.942167
EEF2	Q3SYU2	eukaryotic translation elongation factor 2	Elongation factor 2 OS=Bos taurus GN=EEF2	781112	200929	554390	173386	3.10862e-15	0.000329986	0.00337168
CAP1	Q3SYV4	CAP, adenylate cyclase-associated protein 1 (yeast)	Adenylyl cyclase-associated protein 1 OS=Bos taurus GN=CAP1	37018.4	44981	37646.8	49212	0.000229922	0.302199	0.442372
ZNF345	Q3SYV7	zinc finger protein 345	Zinc finger protein 345 OS=Bos taurus GN=ZNF345	399398	383512	379253	393797	0.975568	0.822053	0.489323
EIF3C	Q3SYW6	eukaryotic translation initiation factor 3, subunit C	Eukaryotic translation initiation factor 3 subunit C OS=Bos taurus GN=EIF3C	112128	128051	106738	146985	0.036176	0.599864	0.348768
EIF4A1	Q3SZ54	eukaryotic translation initiation factor 4A1	Eukaryotic initiation factor 4A-I OS=Bos taurus GN=EIF4A1	40645.2	55032.1	38602.4	49336.8	0.0131213	0.421424	0.70305
PGAM1	Q3SZ62	phosphoglycerate mutase 1 (brain)	Phosphoglycerate mutase 1 OS=Bos taurus GN=PGAM1	1.49753e+06	2.1286e+06	1.53125e+06	2.33023e+06	1.32941e-07	0.259625	0.418616
FBP1	Q3SZB7	fructose-1,6-bisphosphatase 1	Fructose-1,6-bisphosphatase 1 OS=Bos taurus GN=FBP1	333081	307013	242420	291557	0.822262	0.305849	0.465931
ARF4	Q3SZF2	ADP-ribosylation factor 4	ADP-ribosylation factor 4 OS=Bos taurus GN=ARF4	20627.7	38565	13219.8	53306.5	1.30601e-06	0.445285	0.0267394
IVD	Q3SZI8	isovaleryl-CoA dehydrogenase	Isovaleryl-CoA dehydrogenase, mitochondrial OS=Bos taurus GN=IVD	136281	112390	234173	112475	0.0767465	0.226482	0.227266
ACOX1	Q3SZP5	acyl-CoA oxidase 1, palmitoyl	Peroxisomal acyl-coenzyme A oxidase 1 OS=Bos taurus GN=ACOX1	610643	638511	747537	731463	0.900941	0.0209055	0.643442
ORM1	Q3SZR3	orosomucoid 1	Alpha-1-acid glycoprotein OS=Bos taurus GN=ORM1	2.66739e+06	2.52459e+06	2.83465e+06	2.72315e+06	0.737574	0.630166	0.967063
HPX	Q3SZV7	hemopexin	Hemopexin OS=Bos taurus GN=HPX	4.07831e+06	4.00763e+06	4.12074e+06	4.14921e+06	0.933998	0.718318	0.845761
BCL7B	Q3T0A6	B-cell CLL/lymphoma 7B	B-cell CLL/lymphoma 7 protein family member B OS=Bos taurus GN=BCL7B	71595.5	128649	86347.5	117225	0.000609955	0.884875	0.260186
C1QBP	Q3T0B6	complement component 1, q subcomponent binding protein	Complement component 1 Q subcomponent-binding protein, mitochondrial OS=Bos taurus GN=C1QBP	24298	35343.6	28632.7	38517.5	2.30333e-07	0.0216422	0.709719
C20orf3	Q3T0E5	chromosome 20 open reading frame 3	Adipocyte plasma membrane-associated protein OS=Bos taurus GN=APMAP	3664.32	4336.27	3462.77	4732.06	0.335839	0.922643	0.765395
MTPN	Q3T0F7	myotrophin	Myotrophin OS=Bos taurus GN=MTPN	25805	28572.7	25783.2	33031.8	0.00649638	0.203235	0.198948
AHSA1	Q3T0G3	AHA1, activator of heat shock 90kDa protein ATPase homolog 1 (yeast)	AHA1, activator of heat shock 90kDa protein ATPase homolog 1 (Yeast) OS=Bos taurus GN=AHSA1	1633.29	3425.32	2609.24	4554.54	0.00912568	0.125809	0.909357
FIS1	Q3T0I5	fission 1 (mitochondrial outer membrane) homolog (S. cerevisiae)	Mitochondrial fission 1 protein OS=Bos taurus GN=FIS1	7573.77	10005.2	4275.03	9625.34	0.00506238	0.161519	0.263536
CCT3	Q3T0K2	chaperonin containing TCP1, subunit 3 (gamma)	T-complex protein 1 subunit gamma OS=Bos taurus GN=CCT3	191135	174264	222316	202692	0.219232	0.0495532	0.925148
PGK1	Q3T0P6	phosphoglycerate kinase 1	Phosphoglycerate kinase 1 OS=Bos taurus GN=PGK1	2.49629e+06	3.37047e+06	2.27102e+06	3.4808e+06	1.91284e-09	0.635228	0.172365
NME2	Q3T0Q4	NME1-NME2 readthrough	Nucleoside diphosphate kinase B OS=Bos taurus GN=NME2	157437	202274	157105	226749	0.000126646	0.356698	0.343817
ACAA2	Q3T0R7	acetyl-CoA acyltransferase 2	3-ketoacyl-CoA thiolase, mitochondrial OS=Bos taurus GN=ACAA2	841904	2.76664e+06	871106	2.78646e+06	1.37245e-07	0.929644	0.986512
C21orf33	Q3T0U3	chromosome 21 open reading frame 33	Es1 protein OS=Bos taurus GN=ES1	70695.2	157703	53483.2	129452	7.64795e-09	0.0313918	0.586583
CHMP2A	Q3T0U5	charged multivesicular body protein 2A	Chromatin modifying protein 2A OS=Bos taurus GN=CHMP2A	21720	22637.7	26356.6	21188.6	0.316039	0.450315	0.154949
PSMA1	Q3T0X5	proteasome (prosome, macropain) subunit, alpha type, 1	Proteasome subunit alpha type-1 OS=Bos taurus GN=PSMA1	15604.4	15225.5	18573.8	17365.4	0.524021	0.0470908	0.7385
RPS16	Q3T0X6	ribosomal protein S16	40S ribosomal protein S16 OS=Bos taurus GN=RPS16	62451.8	44162.9	43399.3	46991.7	0.224283	0.181003	0.0748576
MGST3	Q3T100	microsomal glutathione S-transferase 3	Microsomal glutathione S-transferase 3 OS=Bos taurus GN=MGST3	14996.8	32078.6	18596.3	31758.7	0.00919204	0.763795	0.719596
HRSP12	Q3T114	heat-responsive protein 12	Ribonuclease UK114 OS=Bos taurus GN=HRSP12	165961	151541	210792	182639	0.241453	0.0417103	0.702379
MDH1	Q3T145	malate dehydrogenase 1, NAD (soluble)	Malate dehydrogenase, cytoplasmic OS=Bos taurus GN=MDH1	396738	484780	273271	428273	3.0918e-06	0.000187594	0.120937
NPM1	Q3T160	nucleophosmin (nucleolar phosphoprotein B23, numatrin)	Nucleophosmin OS=Bos taurus GN=NPM1	5.87783e+06	661430	4.59435e+06	543362	1.33398e-10	0.147384	0.225623
SDHB	Q3T189	succinate dehydrogenase complex, subunit B, iron sulfur (Ip)	Succinate dehydrogenase [ubiquinone] iron-sulfur subunit, mitochondrial OS=Bos taurus GN=SDHB	228456	238877	232221	240719	0.574673	0.867555	0.954396
ADIPOQ	Q3Y5Z3	adiponectin, C1Q and collagen domain containing	Adiponectin OS=Bos taurus GN=ADIPOQ	1.95853e+06	3.31478e+06	1.94761e+06	2.99629e+06	9.33502e-07	0.399143	0.430737
NDRG2	Q3ZBA8	NDRG family member 2	Protein NDRG2 OS=Bos taurus GN=NDRG2	133363	8722.42	97177.8	6219.44	1.7507e-09	0.128314	0.183318
GPI	Q3ZBD7	glucose-6-phosphate isomerase	Glucose-6-phosphate isomerase OS=Bos taurus GN=GPI	1.65197e+06	1.48156e+06	1.59692e+06	1.55628e+06	0.408289	0.93819	0.609792
ACADS	Q3ZBF6	acyl-CoA dehydrogenase, C-2 to C-3 short chain	Short-chain specific acyl-CoA dehydrogenase, mitochondrial OS=Bos taurus GN=ACADS	162069	309673	152799	296323	2.9666e-07	0.607604	0.926052
NQO1	Q3ZBH2	NAD(P)H dehydrogenase, quinone 1	NAD(P)H dehydrogenase, quinone 1 OS=Bos taurus GN=NQO1	14558.3	5577.18	17661.5	6288.99	2.96989e-05	0.359046	0.563541
ZSCAN16	Q3ZBI4	zinc finger and SCAN domain containing 16	Uncharacterized protein OS=Bos taurus GN=ZSCAN16	4.87857e+06	507423	3.67103e+06	409513	2.532e-10	0.11296	0.175214
ASPN	Q3ZBN5	asporin	Asporin OS=Bos taurus GN=ASPN	178973	110751	122816	99190.7	0.00372137	0.0270353	0.135591
VTN	Q3ZBS7	vitronectin	Uncharacterized protein OS=Bos taurus GN=VTN	21007.6	33085.4	12673.4	21358.7	0.120283	0.132795	0.795381
VCP	Q3ZBT1	valosin containing protein	Transitional endoplasmic reticulum ATPase OS=Bos taurus GN=VCP	216294	233786	225548	248247	0.111087	0.339946	0.832747
BSG	Q3ZBX0	basigin (Ok blood group)	Basigin OS=Bos taurus GN=BSG	552655	692644	561464	720444	0.00207818	0.680931	0.830895
OPTN	Q3ZC32	optineurin	Optineurin OS=Bos taurus GN=OPTN	2784.17	5243.23	3425.29	6254.18	2.28926e-06	0.0751101	0.682165
ACAA1	Q3ZC41	acetyl-CoA acyltransferase 1	Acetyl-Coenzyme A acyltransferase 1 OS=Bos taurus GN=ACAA1	71431.3	72441.6	61361.7	80127.6	0.261952	0.891237	0.312795
ADH5	Q3ZC42	alcohol dehydrogenase 5 (class III), chi polypeptide	Alcohol dehydrogenase class-3 OS=Bos taurus GN=ADH5	9124.14	15593.5	15103.1	18727.8	0.0926573	0.127212	0.62749
TEX30	Q3ZC52	testis expressed 30	Testis-expressed sequence 30 protein OS=Bos taurus GN=TEX30	846698	97568.6	559569	92347.4	4.03628e-11	0.018584	0.0227723
CNDP2	Q3ZC84	CNDP dipeptidase 2 (metallopeptidase M20 family)	Cytosolic non-specific dipeptidase OS=Bos taurus GN=CNDP2	28404.8	46783.3	25606.3	35858.9	0.00229442	0.119063	0.34916
CD81	Q3ZCD0	CD81 molecule	CD81 antigen OS=Bos taurus GN=CD81	122896	294179	121017	275512	9.82371e-08	0.657378	0.71688
HSPA9	Q3ZCH0	heat shock 70kDa protein 9 (mortalin)	Stress-70 protein, mitochondrial OS=Bos taurus GN=HSPA9	514691	935897	514477	961669	1.0506e-09	0.794166	0.790806
PGD	Q3ZCI4	phosphogluconate dehydrogenase	6-phosphogluconate dehydrogenase, decarboxylating OS=Bos taurus GN=PGD	2.74339e+06	2.66578e+06	2.38283e+06	2.53078e+06	0.855643	0.206363	0.560725
AKR1A1	Q3ZCJ2	aldo-keto reductase family 1, member A1 (aldehyde reductase)	Alcohol dehydrogenase [NADP(+)] OS=Bos taurus GN=AKR1A1	112341	111506	95840.5	116626	0.0364188	0.220369	0.0242841
EPHX1	Q3ZCJ6	epoxide hydrolase 1, microsomal (xenobiotic)	Epoxide hydrolase 1, microsomal (Xenobiotic) OS=Bos taurus GN=EPHX1	47102.6	91101.1	66162.5	125609	0.00120164	0.0725071	0.594681
PSMA4	Q3ZCK9	proteasome (prosome, macropain) subunit, alpha type, 4	Proteasome subunit alpha type-4 OS=Bos taurus GN=PSMA4	34476.8	33930	39388	35218.4	0.283407	0.161625	0.407974
DSTYK	Q4TVR5	dual serine/threonine and tyrosine protein kinase	Dual serine/threonine and tyrosine protein kinase OS=Bos taurus GN=DSTYK	110697	90746.9	144509	95059	0.000115531	0.0203453	0.0673379
APRT	Q56JW4	adenine phosphoribosyltransferase	Adenine phosphoribosyltransferase OS=Bos taurus GN=APRT	26259.1	30670.8	24342.7	30592.9	0.00343845	0.554754	0.585918
SORD	Q58D31	sorbitol dehydrogenase	Sorbitol dehydrogenase OS=Bos taurus GN=SORD	5788.3	20828.7	6375.99	16237.8	0.000124558	0.480333	0.362667
ALAD	Q58DK5	aminolevulinate dehydratase	Delta-aminolevulinic acid dehydratase OS=Bos taurus GN=ALAD	7376.14	55955.1	5931.36	52834.2	5.9244e-09	0.69702	0.886208
ECHS1	Q58DM8	enoyl CoA hydratase, short chain, 1, mitochondrial	Enoyl-CoA hydratase, mitochondrial OS=Bos taurus GN=ECHS1	1.12505e+06	1.99794e+06	1.03679e+06	1.77289e+06	9.59469e-06	0.303008	0.650378
RAB5C	Q58DS9	RAB5C, member RAS oncogene family	Ras-related protein Rab-5C OS=Bos taurus GN=RAB5C	6400.02	13328.9	6447.87	12044.1	2.19375e-06	0.56264	0.533018
CRYZL1	Q59A28	crystallin, zeta (quinone reductase)-like 1	Quinone oxidoreductase-like protein 1 OS=Bos taurus GN=CRYZL1	392546	376104	261929	250852	0.801374	0.0253981	0.960859
LONP1	Q59HJ6	lon peptidase 1, mitochondrial	Lon protease homolog, mitochondrial OS=Bos taurus GN=LONP1	71070	92866.4	62027.4	93516.1	3.46039e-05	0.444959	0.378547
SERPINB8	Q5BIR5	serpin peptidase inhibitor, clade B (ovalbumin), member 8	Serpin B8 OS=Bos taurus GN=SERPINB8	139822	109122	97148.9	55256.4	0.0663226	0.0168768	0.770487
PARK7	Q5E946	parkinson protein 7	Protein DJ-1 OS=Bos taurus GN=PARK7	181067	264283	182261	278695	5.40685e-10	0.429145	0.502412
PRDX1	Q5E947	peroxiredoxin 1	Peroxiredoxin-1 OS=Bos taurus GN=PRDX1	1.43108e+06	1.50969e+06	1.47005e+06	1.72396e+06	0.141683	0.259199	0.432012
TPI1	Q5E956	triosephosphate isomerase 1	Triosephosphate isomerase OS=Bos taurus GN=TPI1	2.53096e+06	2.19033e+06	2.60444e+06	2.4753e+06	0.096135	0.199584	0.444737
LDHB	Q5E9B1	lactate dehydrogenase B	L-lactate dehydrogenase B chain OS=Bos taurus GN=LDHB	1.16255e+07	1.5597e+07	1.05798e+07	1.62105e+07	8.46801e-05	0.837759	0.434196
CLIC1	Q5E9B7	chloride intracellular channel 1	Chloride intracellular channel protein 1 OS=Bos taurus GN=CLIC1	10433.3	5869.25	9498.19	4954.34	9.90676e-05	0.364947	0.99204
MYL12A	Q5E9E2	myosin, light chain 12A, regulatory, non-sarcomeric	Myosin regulatory light polypeptide 9 OS=Bos taurus GN=MYL9	169383	179036	156548	216518	0.044168	0.461869	0.138964
BCAP31	Q5E9F1	B-cell receptor-associated protein 31	B-cell receptor-associated protein 31 OS=Bos taurus GN=BCAP31	436056	406571	642079	388436	0.380979	0.559458	0.486798
TAGLN2	Q5E9F5	transgelin 2	Transgelin-2 OS=Bos taurus GN=TAGLN2	1.18329e+06	712302	1.29748e+06	751781	2.08639e-06	0.37603	0.665203
ARL6IP5	Q5E9M1	ADP-ribosylation-like factor 6 interacting protein 5	PRA1 family protein 3 OS=Bos taurus GN=ARL6IP5	71956.1	83383	81626.3	81972.4	0.412906	0.564474	0.440601
CKB	Q5EA61	creatine kinase, brain	Creatine kinase B-type OS=Bos taurus GN=CKB	1.00063e+07	1.0166e+07	1.31479e+07	1.40638e+07	0.713873	0.0220547	0.796458
GPD1	Q5EA88	glycerol-3-phosphate dehydrogenase 1 (soluble)	Glycerol-3-phosphate dehydrogenase [NAD(+)], cytoplasmic OS=Bos taurus GN=GPD1	3.87971e+06	5.37969e+06	3.49911e+06	4.97841e+06	0.000625406	0.320817	0.978862
TPM2	Q5KR48-2	tropomyosin 2 (beta)	Isoform 2 of Tropomyosin beta chain OS=Bos taurus GN=TPM2	840062	660723	801399	1.45887e+06	0.332161	0.128215	0.0951548
CAV2	Q66WT7	caveolin 2	Caveolin-2 OS=Bos taurus GN=CAV2	355534	750034	431494	818280	1.52155e-09	0.115824	0.931437
EIF5A	Q6EWQ7	eukaryotic translation initiation factor 5A	Eukaryotic translation initiation factor 5A-1 OS=Bos taurus GN=EIF5A	106799	97989.8	98612.8	98492.5	0.284011	0.355308	0.296924
HSP90AA1	Q76LV2	heat shock protein 90kDa alpha (cytosolic), class A member 1	Heat shock protein HSP 90-alpha OS=Bos taurus GN=HSP90AA1	1.84106e+06	2.82243e+06	1.98398e+06	2.94575e+06	2.54907e-07	0.363524	0.946287
COX2	Q7JAT3	cytochrome c oxidase subunit II	Cytochrome c oxidase subunit 2 OS=Bos taurus GN=COII	97119.9	193114	114171	203096	4.91954e-06	0.417094	0.83103
A2M	Q7SIH1	alpha-2-macroglobulin	Alpha-2-macroglobulin OS=Bos taurus GN=A2M	2.90366e+06	1.86373e+06	2.85919e+06	1.59889e+06	0.000324912	0.586191	0.69774
ITGB6	Q8SQB8	integrin, beta 6	Integrin beta-6 OS=Bos taurus GN=ITGB6	24964.5	7968.93	8026.55	9632.21	0.393649	0.397155	0.303984
CXADR	Q8WMV3	coxsackie virus and adenovirus receptor	Coxsackievirus and adenovirus receptor homolog OS=Bos taurus GN=CXADR	4009.95	2705.39	3241.35	3093.81	0.382719	0.818152	0.48572
SERPINF1	Q95121	serpin peptidase inhibitor, clade F (alpha-2 antiplasmin, pigment epithelium derived factor), member 1	Pigment epithelium-derived factor OS=Bos taurus GN=SERPINF1	221421	102223	184802	77300.7	2.62035e-06	0.122465	0.764347
CA4	Q95323	carbonic anhydrase IV	Carbonic anhydrase 4 OS=Bos taurus GN=CA4	834.795	18647.2	1414.61	17594.2	7.28484e-12	0.877085	0.594458
AIPL1	Q95MP1	aryl hydrocarbon receptor interacting protein-like 1	Aryl-hydrocarbon-interacting protein-like 1 OS=Bos taurus GN=AIPL1	743.341	1423.06	1191.07	2196.89	0.0140249	0.0678857	0.616122
PRDX5	Q9BGI1	peroxiredoxin 5	Peroxiredoxin-5, mitochondrial OS=Bos taurus GN=PRDX5	38913.1	50407.3	34339.5	52877.7	0.000208214	0.76762	0.326207
PRDX2	Q9BGI3	peroxiredoxin 2	Peroxiredoxin-2 OS=Bos taurus GN=PRDX2	792204	877294	784879	990415	0.0349079	0.426423	0.36602
TNS1	Q9GLM4	tensin 1	Tensin-1 OS=Bos taurus GN=TNS1	209925	200659	321602	224725	0.0303461	0.00688478	0.0701428
VSX1	Q9GMA3	visual system homeobox 1	Visual system homeobox 1 OS=Bos taurus GN=VSX1	81666.2	70768.6	118032	68345.9	0.123614	0.381332	0.318123
BCAM	Q9MZ08	basal cell adhesion molecule (Lutheran blood group)	Basal cell adhesion molecule OS=Bos taurus GN=BCAM	137316	60475.9	159097	71114.2	1.43993e-05	0.311537	0.725822
SNCG	Q9NZ50	synuclein, gamma (breast cancer-specific protein 1)	Gamma-synuclein OS=Bos taurus GN=SNCG	2005.86	3156.66	629.229	2941	0.0919184	0.429002	0.563134
TAGLN	Q9TS87	transgelin	Transgelin OS=Bos taurus GN=TAGLN	652670	616455	448971	2.18679e+06	0.0813811	0.157621	0.0698724
SCD	Q9TT94	stearoyl-CoA desaturase (delta-9-desaturase)	Acyl-CoA desaturase OS=Bos taurus GN=SCD	303463	168042	388688	215356	6.28855e-09	0.0014925	0.322494
SERPINA3	Q9TTE1	serpin peptidase inhibitor, clade A (alpha-1 antiproteinase, antitrypsin), member 3	Serpin A3-1 OS=Bos taurus GN=SERPINA3-1	1.86311e+06	1.95304e+06	1.60608e+06	1.50932e+06	0.982954	0.035464	0.560765
CKMT1	Q9TTK8	-	Creatine kinase U-type, mitochondrial OS=Bos taurus GN=CKMT1	51905.7	34260.5	65974.9	61343	0.334636	0.0804828	0.570891
CLIC4	Q9XSA7	chloride intracellular channel 4	Chloride intracellular channel protein 4 OS=Bos taurus GN=CLIC4	56042.2	50090.5	49577.8	48346.7	0.23583	0.177162	0.432606
IDH1	Q9XSG3	isocitrate dehydrogenase 1 (NADP+), soluble	Isocitrate dehydrogenase [NADP] cytoplasmic OS=Bos taurus GN=IDH1	7.96607e+06	1.08808e+07	7.63758e+06	1.10154e+07	2.81316e-07	0.837881	0.625546
ENO1	Q9XSJ4	enolase 1, (alpha)	Alpha-enolase OS=Bos taurus GN=ENO1	8.2893e+06	7.54317e+06	8.24101e+06	8.14999e+06	0.319019	0.504047	0.433929
