# Supplementary material for: Elucidation of Molecular Mechanisms of Physiological Variations between Bovine Subcutaneous and Visceral Fat Depots under Different Nutritional Regimes
Source: PLoS One. 2013 Dec 9;8(12):e83211. doi: 10.1371/journal.pone.0083211 (PMC3857301; doi:10.1371/journal.pone.0083211)
Supplement: Table S2 — miRNAs that target lipid metabolism genes whose protein were differentially expressed between adipose depots in both diets. (XLSX) [file pone.0083211.s003.xlsx]

## Sheet: Sheet1
Table S2. miRNAs that target lipid metabolism genes whose protein were differentially expressed between adipose depots in both diets
ACAA2	ACADS	ACAT2	ADIPOQ	CAV2	CD36	CLU	COL14A1	CPT2	DBI	DLD	ECHS1	EPHX1	FGF8	FH	GLYAT	GOT2	GSN	HADH	HADHB	HSD17B10	LGALS1	LIPE	LMNA	MARC2	MDH2	MGLL	NQO1	OGDH	PDHB	PLG	PLIN1	RETSAT	RHOA	SERPINF1	SLC25A1	SOD2	SORBS1
miR-148ab	miR-185	miR-133b	miR-1	miR-1	miR-1224	miR-1225-3p	let-7/98	miR-1434	miR-2428	let-7/98	miR-185	miR-1777b	miR-1343	miR-362-5p	miR-1343	miR-101	miR-101	miR-103/107	miR-125b	miR-2291	miR-1343	miR-1249	miR-1343	miR-17-5p/20a/93/106ab	miR-2893	miR-1	miR-1224	miR-103/107	miR-140	miR-1225-3p	miR-1	miR-1	miR-103/107	miR-25/92ab	miR-1	miR-2332	miR-1343
miR-18a	miR-193a-5p	miR-221	miR-1224	miR-101	miR-1434	miR-140	miR-1224	miR-186	miR-451	miR-1343	miR-2486		miR-199ab-3p	miR-425-5p	miR-140	miR-10ab	miR-139	miR-1225-3p	miR-130a		miR-1777a	miR-1343	miR-1777a	miR-23a/23b-3p	miR-532	miR-103/107	miR-140	miR-125b	miR-145	miR-125b	miR-103/107	miR-125b	miR-140	miR-374a	miR-10ab	miR-2439	miR-1434
miR-193a-5p	miR-2316	miR-2391	miR-1434	miR-130a	miR-151	miR-142	miR-1281	miR-223		miR-136			miR-2391		miR-142	miR-139	miR-193a-3p	miR-1343	miR-28		miR-22-3p	miR-15ab/16ab/195/424/497/1907	miR-185			miR-1225-3p	miR-17-3p	miR-133b	miR-194	miR-127	miR-1224	miR-133b	miR-142		miR-140	miR-299	miR-1584/2374/2412
miR-204	miR-2898	miR-23a/23b-3p	miR-155	miR-139	miR-155	miR-1434	miR-196a	miR-494		miR-1434			miR-2407		miR-15ab/16ab/195/424/497/1907	miR-143	miR-199c	miR-1434	miR-374a		miR-2428	miR-17-3p	miR-199ab-3p			miR-1249	miR-181ab	miR-1343	miR-199ab-5p	miR-181ab	miR-1343	miR-197	miR-1434		miR-1777a	miR-361	miR-15ab/16ab/195/424/497/1907
miR-2428	miR-362-5p		miR-185	miR-142	miR-17-3p	miR-148ab	miR-204			miR-155			miR-2881		miR-1835	miR-181ab	miR-2391	miR-15ab/16ab/195/424/497/1907			miR-2454	miR-193a-5p	miR-214			miR-1281	miR-186	miR-136	miR-22-5p	miR-193a-5p	miR-139	miR-199ab-3p	miR-17-3p		miR-2474		miR-17-3p
miR-532	miR-486		miR-186	miR-1434	miR-186	miR-181ab	miR-2391			miR-181ab			miR-2882		miR-194	miR-193a-5p		miR-223				miR-197	miR-2286			miR-145	miR-197	miR-1777a	miR-2391	miR-194	miR-1777a	miR-199ab-5p	miR-185		miR-27b/27a-3p		miR-1777b
	miR-671		miR-199ab-5p	miR-145	miR-21	miR-1835	miR-2439			miR-186			miR-423-5p		miR-199c	miR-194		miR-2391				miR-2882	miR-2305			miR-148ab	miR-204	miR-210	miR-25/92ab	miR-204	miR-1839	miR-21	miR-214		miR-2898		miR-181ab
			miR-214	miR-148ab	miR-223	miR-185	miR-27b/27a-3p			miR-194			miR-671		miR-221	miR-199c		miR-2428				miR-34a	miR-2332			miR-17-5p/20a/93/106ab	miR-2288/3962	miR-24-3p	miR-26ab	miR-210	miR-196a	miR-223	miR-2291		miR-331		miR-185
			miR-22-5p	miR-155	miR-26ab	miR-204	miR-28			miR-196a					miR-2300a-5p	miR-22-5p		miR-2483					miR-24-3p			miR-1777b	miR-2332	miR-2454	miR-362-5p	miR-221	miR-19ab	miR-2428	miR-2391		miR-339		miR-186
			miR-2300a-5p	miR-17-5p/20a/93/106ab	miR-365-3p	miR-2286	miR-361			miR-204					miR-23a/23b-3p	miR-2332		miR-27b/27a-3p					miR-2454			miR-181ab	miR-2391	miR-2455		miR-223	miR-204	miR-24-3p	miR-2455				miR-194
			miR-2391	miR-181ab	miR-411	miR-2391	miR-423-5p			miR-2291					miR-2888	miR-2391		miR-2893					miR-2887			miR-1835	miR-299	miR-2882		miR-2291	miR-2291	miR-2486	miR-2486				miR-19ab
			miR-2424	miR-186	miR-500	miR-2454	miR-452			miR-2305					miR-2898	miR-2898		miR-320					miR-2893			miR-199ab-5p	miR-320	miR-2885		miR-2391	miR-2332	miR-25/92ab	miR-2888				miR-204
			miR-299	miR-197	miR-532	miR-2486				miR-2391					miR-2902	miR-299		miR-338					miR-299			miR-214	miR-362-5p	miR-2888		miR-2424	miR-2391	miR-2902	miR-320				miR-214
			miR-320	miR-199ab-3p		miR-27b/27a-3p				miR-23a/23b-3p					miR-362-5p	miR-30cdf/30ab-5p							miR-320			miR-223	miR-374a	miR-2898		miR-2455	miR-24-3p	miR-29a	miR-345-5p				miR-223
			miR-328	miR-199c		miR-2888				miR-2424					miR-671	miR-320							miR-331			miR-2305	miR-378	miR-339		miR-27b/27a-3p	miR-2454	miR-29bc	miR-411				miR-22-3p
			miR-331	miR-221		miR-30cdf/30ab-5p				miR-2439						miR-345-5p							miR-452			miR-2316	miR-411	miR-34a		miR-338	miR-25/92ab	miR-320	miR-617/2340				miR-2286
			miR-365-3p	miR-2291		miR-324				miR-27b/27a-3p						miR-940							miR-665			miR-2332		miR-423-5p		miR-451	miR-2882	miR-324					miR-2332
			miR-376d	miR-2391		miR-342				miR-29a													miR-940			miR-24-3p		miR-671			miR-2902	miR-345-5p					miR-2391
			miR-425-5p	miR-23a/23b-3p		miR-362-5p				miR-30cdf/30ab-5p																miR-2454					miR-299	miR-671					miR-2424
				miR-2424		miR-423-5p				miR-324																miR-2486					miR-362-5p						miR-2428
				miR-2439		miR-425-3p				miR-345-5p																miR-2881					miR-425-5p						miR-24-3p
				miR-2483		miR-494				miR-361																miR-2887					miR-671						miR-2483
				miR-29a		miR-500				miR-411																miR-2893											miR-2486
				miR-29bc		miR-532				miR-423-5p																miR-2898											miR-27b/27a-3p
				miR-361		miR-940				miR-486																miR-296											miR-2887
				miR-362-5p						miR-494																miR-299											miR-2888
				miR-378																						miR-29bc											miR-2902
				miR-425-5p																						miR-328											miR-299
				miR-494																						miR-331											miR-29a
				miR-500																						miR-338											miR-320
				miR-665																						miR-342											miR-338
																										miR-345-5p											miR-339
																																					miR-342
																																					miR-345-5p
																																					miR-34a
																																					miR-362-5p
																																					miR-450
																																					miR-452
																																					miR-486
																																					miR-617/2340
																																					miR-665
																																					miR-671
																																					miR-940
