# Supplementary material for: Elucidation of Molecular Mechanisms of Physiological Variations between Bovine Subcutaneous and Visceral Fat Depots under Different Nutritional Regimes
Source: PLoS One. 2013 Dec 9;8(12):e83211. doi: 10.1371/journal.pone.0083211 (PMC3857301; doi:10.1371/journal.pone.0083211)
Supplement: Table S3 — Number of predicted targets for the 119 bovine miRNA families and their conservation status. (XLSX) [file pone.0083211.s004.xlsx]

## Sheet: Sheet1
Table S3.Number of predicted targets for the 119 bovine miRNA families and their conservation status
miR bovine	Conservation status	Number of Targets
let-7/98	Highly conserved	2
miR-1	Highly conserved	6
miR-101	Highly conserved	3
miR-103/107	Highly conserved	5
miR-10ab	Highly conserved	2
miR-1224	Poorly conserved	5
miR-1225-3p	Poorly conserved	4
miR-1249	Poorly conserved	2
miR-125b	Highly conserved	4
miR-126	Poorly conserved	0
miR-126-5p (miR-126*)	Poorly conserved	0
miR-127	Conserved	1
miR-1281	Poorly conserved	2
miR-130a	Highly conserved	2
miR-133b	Highly conserved	3
miR-1343	Poorly conserved	10
miR-136	Conserved	2
miR-139	Highly conserved	4
miR-140	Poorly conserved	6
miR-142	Poorly conserved	4
miR-143	Highly conserved	1
miR-1434	Poorly conserved	9
miR-145	Highly conserved	3
miR-148ab	Highly conserved	4
miR-151	Poorly conserved	1
miR-151-5p (miR-151*)	Poorly conserved	0
miR-155	Highly conserved	4
miR-1584/2374/2412	Poorly conserved	1
miR-15ab/16ab/195/424/497/1907	Highly conserved	4
miR-17-3p	Poorly conserved	5
miR-17-5p/20a/93/106ab	Highly conserved	3
miR-1777a	Poorly conserved	5
miR-1777b	Poorly conserved	3
miR-181ab	Highly conserved	8
miR-1835	Poorly conserved	3
miR-1839	Poorly conserved	1
miR-185	Conserved	7
miR-186	Conserved	7
miR-18a	Highly conserved	1
miR-193a-3p	Highly conserved	1
miR-193a-5p	Poorly conserved	5
miR-194	Highly conserved	6
miR-196a	Highly conserved	3
miR-197	Conserved	4
miR-199ab-3p	Poorly conserved	4
miR-199ab-5p	Highly conserved	4
miR-199c	Poorly conserved	4
miR-19ab	Highly conserved	2
miR-204	Highly conserved	8
miR-21	Highly conserved	2
miR-210	Poorly conserved	2
miR-214	Highly conserved	5
miR-221	Highly conserved	4
miR-223	Highly conserved	7
miR-22-3p	Highly conserved	2
miR-224	Conserved	0
miR-22-5p	Poorly conserved	3
miR-2286	Poorly conserved	3
miR-2288	Poorly conserved	1
miR-2291	Poorly conserved	6
miR-2300a-5p	Poorly conserved	2
miR-2305	Poorly conserved	3
miR-2316	Poorly conserved	2
miR-2328-3p (miR-2328*)	Poorly conserved	0
miR-2332	Poorly conserved	7
miR-2348	Poorly conserved	0
miR-2368-3p (miR-2368*)	Poorly conserved	0
miR-2382-3p (miR-2382*)	Poorly conserved	0
miR-2391	Poorly conserved	16
miR-23a/23b-3p	Highly conserved	5
miR-2407	Poorly conserved	1
miR-2411-3p (miR-2411*)	Poorly conserved	0
miR-2424	Poorly conserved	5
miR-2425-3p (miR-2425*)	Poorly conserved	0
miR-2428	Poorly conserved	6
miR-2439	Poorly conserved	4
miR-24-3p	Highly conserved	6
miR-2454	Poorly conserved	6
miR-2455	Poorly conserved	3
miR-2474	Poorly conserved	1
miR-2478	Poorly conserved	0
miR-2483	Poorly conserved	3
miR-2486	Poorly conserved	6
miR-25/92ab	Highly conserved	4
miR-26ab	Highly conserved	2
miR-27b/27a-3p	Highly conserved	7
miR-28	Conserved	2
miR-2881	Poorly conserved	2
miR-2882	Poorly conserved	4
miR-2885	Poorly conserved	1
miR-2887	Poorly conserved	3
miR-2888	Poorly conserved	5
miR-2892	Poorly conserved	0
miR-2893	Poorly conserved	4
miR-2898	Poorly conserved	6
miR-2902	Poorly conserved	4
miR-296	Conserved	1
miR-299	Poorly conserved	8
miR-29a	Poorly conserved	4
miR-29bc	Highly conserved	3
miR-30cdf/30ab-5p	Highly conserved	3
miR-320	Conserved	8
miR-324	Conserved	3
miR-328	Conserved	2
miR-331	Poorly conserved	4
miR-338	Highly conserved	4
miR-339	Conserved	3
miR-342	Conserved	3
miR-345-5p	Poorly conserved	6
miR-34a	Highly conserved	3
miR-361	Conserved	4
miR-362-5p	Poorly conserved	9
miR-365-3p	Highly conserved	2
miR-374a	Conserved	3
miR-376d	Conserved	1
miR-378	Conserved	2
miR-379	Conserved	0
miR-411	Poorly conserved	4
miR-423-5p	Poorly conserved	5
miR-425-3p	Poorly conserved	1
miR-425-5p	Poorly conserved	4
miR-450	Conserved	1
miR-451	Highly conserved	2
miR-452	Poorly conserved	3
miR-455-3p (miR-455*)	Poorly conserved	0
miR-486	Conserved	3
miR-487b	Conserved	0
miR-494	Conserved	4
miR-500	Poorly conserved	3
miR-532	Poorly conserved	4
miR-617/2340	Poorly conserved	2
miR-665	Poorly conserved	3
miR-671	Poorly conserved	7
miR-940	Poorly conserved	4
miR-99ab/100	Highly conserved	0
