# Supplementary material for: Elucidation of Molecular Mechanisms of Physiological Variations between Bovine Subcutaneous and Visceral Fat Depots under Different Nutritional Regimes
Source: PLoS One. 2013 Dec 9;8(12):e83211. doi: 10.1371/journal.pone.0083211 (PMC3857301; doi:10.1371/journal.pone.0083211)
Supplement: Table S4 — Formulation and nutritional composition of Control and High fat diets. (XLSX) [file pone.0083211.s005.xlsx]

## Sheet: Sheet1
	Table S4. Formulation and nutritional composition of Control and High fat diets
	Feed Formulation	Control	High fat
	Barley grain, %	85	75
	Barley silage (ave 160), %	10	10
	Vitamin & mineral supplement, %1	5	5
	Flaxseed, %	0	10
	Composition	Control	High fat
	Dry Matter, %	73.9	74.7
	Protein, %	12.7	13.8
	Degr. carbohydrate2	47.6	42
	NEm, Mcal/kg3	1.98	2
	NEg, Mcal/kg4	1.33	1.34
	Calcium, %	0.62	0.64
	Ether extract, %	2.7	7.1
	1 Containing the following minerals and vitamin in 1 kg: 14.67 mg copper, 58.32 mg zinc, 26.73 mg manganese, 0.66 mg iodine, 0.23 mg cobalt, 0.29 mg selenium, 4825 IU vitamin A, 478 IU vitamin D and 32 IU vitamin E
	2 Degradable carbohydrates
	3 Net energy for maintenance
	4 Net energy for gain
